# Supplementary material for: Genome-Wide Identification and Characterization of Wheat 14-3-3 Genes Unravels the Role of TaGRF6-A in Salt Stress Tolerance by Binding MYB Transcription Factor
Source: Int J Mol Sci. 2021 Feb 14;22(4):1904. doi: 10.3390/ijms22041904 (PMC7918857; doi:10.3390/ijms22041904)
Supplement: Supplementary file 1 [file ijms-22-01904-s001.zip]

Archive with 2 entries (2 files):
- Table Supplementary.xlsx
- Figure Supplementary.docx
