# Supplementary material for: Genome-Wide Identification and Characterization of Wheat 14-3-3 Genes Unravels the Role of TaGRF6-A in Salt Stress Tolerance by Binding MYB Transcription Factor
Source: Int J Mol Sci. 2021 Feb 14;22(4):1904. doi: 10.3390/ijms22041904 (PMC7918857; doi:10.3390/ijms22041904)
Supplement: Supplementary file 1 [file ijms-22-01904-s001.zip › Table Supplementary.xlsx]

## Sheet: Table S1
Table S1. List of 1:1:1 High Confidence syntenic and non-syntenic triads. Includes both expressed (TRUE) and non-expressed (FALSE) triads based on 123 Chinese Spring no stress samples.
A	B	D	synteny	Expressed
TraesCS7A01G243100	TraesCS7B01G148400	TraesCS7D01G241900	syntenic	TRUE
TraesCS7A01G360600	TraesCS7B01G267100	TraesCS7D01G362400	syntenic	TRUE
TraesCS7A01G267100	TraesCS7B01G165300	TraesCS7D01G267800	syntenic	FALSE
TraesCS7A01G235400	TraesCS7B01G133600	TraesCS7D01G235500	syntenic	TRUE
TraesCS7A01G185200	TraesCS7B01G090200	TraesCS7D01G186600	syntenic	TRUE
TraesCS7A01G155800	TraesCS7B01G059900	TraesCS7D01G156200	syntenic	TRUE
TraesCS7A01G542500	TraesCS7B01G464400	TraesCS7D01G527700	syntenic	TRUE
TraesCS7A01G496300	TraesCS7B01G401100	TraesCS7D01G483500	syntenic	TRUE
TraesCS7A01G275800	TraesCS7B01G173500	TraesCS7D01G275700	syntenic	FALSE
TraesCS7A01G210700	TraesCS7B01G117400	TraesCS7D01G212400	syntenic	FALSE
TraesCS7A01G136000	TraesCS7B01G037000	TraesCS7D01G136100	syntenic	FALSE
TraesCS6A01G290100	TraesCS6B01G320300	TraesCS6D01G268900	syntenic	FALSE
TraesCS4A01G184700	TraesCS4B01G134000	TraesCS4D01G128900	syntenic	TRUE
TraesCS3A01G520800	TraesCS3B01G590100	TraesCS3D01G528700	syntenic	FALSE
TraesCS6A01G182900	TraesCS6B01G211700	TraesCS6D01G170300	syntenic	TRUE
TraesCS3A01G349600	TraesCS3B01G382200	TraesCS3D01G343600	syntenic	FALSE
TraesCS5A01G531900	TraesCS4B01G363600	TraesCS4D01G357000	syntenic	TRUE
TraesCS5A01G461200	TraesCS5B01G471300	TraesCS5D01G473800	syntenic	TRUE
TraesCS5A01G536100	TraesCS6B01G196400	TraesCS4D01G361800	non-syntenic	TRUE
TraesCS5A01G303500	TraesCS5B01G303900	TraesCS5D01G310400	syntenic	TRUE
TraesCS5A01G175800	TraesCS5B01G172400	TraesCS5D01G179500	syntenic	TRUE
TraesCS5A01G151600	TraesCS5B01G150200	TraesCS5D01G156800	syntenic	TRUE
TraesCS5A01G246200	TraesCS5B01G243500	TraesCS5D01G252700	syntenic	TRUE
TraesCS5A01G012700	TraesCS5B01G011000	TraesCS5D01G018200	syntenic	TRUE
TraesCS5A01G166900	TraesCS5B01G164000	TraesCS5D01G171200	syntenic	TRUE
TraesCS3A01G462400	TraesCS3B01G505400	TraesCS3D01G456100	syntenic	TRUE
TraesCS3A01G377900	TraesCS3B01G410700	TraesCS3D01G371100	syntenic	FALSE
TraesCS5A01G150400	TraesCS5B01G149100	TraesCS5D01G155500	syntenic	FALSE
TraesCS3A01G285300	TraesCS3B01G319200	TraesCS3D01G285200	syntenic	TRUE
TraesCS3A01G237900	TraesCS3B01G266300	TraesCS3D01G238100	syntenic	TRUE
TraesCS3A01G271200	TraesCS1B01G162900	TraesCS4D01G158300	non-syntenic	TRUE
TraesCS4A01G231300	TraesCS4B01G084700	TraesCS4D01G082600	syntenic	TRUE
TraesCS3A01G440700	TraesCS3B01G474800	TraesCS3D01G433300	syntenic	TRUE
TraesCS1A01G020300	TraesCS1B01G024300	TraesCS1D01G019800	syntenic	TRUE
TraesCS1A01G117100	TraesCS1B01G137000	TraesCS1D01G118200	syntenic	TRUE
TraesCS1A01G029400	TraesCS1B01G036600	TraesCS1D01G029600	syntenic	TRUE
TraesCS2A01G324400	TraesCS2B01G357800	TraesCS2D01G338600	syntenic	FALSE
TraesCS2A01G517700	TraesCS2B01G546200	TraesCS2D01G519200	syntenic	TRUE
TraesCS2A01G313400	TraesCS2B01G332200	TraesCS2D01G311900	syntenic	TRUE
TraesCS2A01G285200	TraesCS2B01G302300	TraesCS2D01G283800	non-syntenic	TRUE
TraesCS2A01G266900	TraesCS2B01G275500	TraesCS2D01G257100	syntenic	TRUE
TraesCS2A01G093300	TraesCS2B01G107800	TraesCS2D01G092300	syntenic	FALSE
TraesCS2A01G060100	TraesCS2B01G073700	TraesCS2D01G059100	syntenic	FALSE
TraesCS2A01G077900	TraesCS2B01G092800	TraesCS2D01G075900	syntenic	FALSE
TraesCS1A01G105100	TraesCS1B01G116600	TraesCS1D01G097300	syntenic	TRUE
TraesCS6A01G204700	TraesCS6B01G225900	TraesCS6D01G189900	syntenic	TRUE
TraesCS5A01G383500	TraesCS5B01G388100	TraesCS5D01G392800	syntenic	TRUE
TraesCS5A01G531100	TraesCS4B01G362900	TraesCS4D01G356100	syntenic	TRUE
TraesCS4A01G222300	TraesCS4B01G094300	TraesCS4D01G091100	syntenic	TRUE
TraesCS2A01G362300	TraesCS2B01G380100	TraesCS2D01G359800	syntenic	TRUE
TraesCS4A01G223100	TraesCS4B01G092800	TraesCS4D01G089500	syntenic	TRUE
TraesCS3A01G095700	TraesCS3B01G111400	TraesCS3D01G096100	syntenic	FALSE
TraesCS2A01G155000	TraesCS2B01G180100	TraesCS2D01G160300	syntenic	TRUE
TraesCS5A01G337300	TraesCS2B01G232200	TraesCS6D01G272100	non-syntenic	FALSE
TraesCS1A01G269700	TraesCS1B01G280200	TraesCS1D01G269800	syntenic	TRUE
TraesCS3A01G489900	TraesCS3B01G547700	TraesCS3D01G495900	non-syntenic	TRUE
TraesCS4A01G449900	TraesCS2B01G065700	TraesCS7D01G034600	non-syntenic	TRUE
TraesCS1A01G234500	TraesCS3B01G573200	TraesCS4D01G157400	non-syntenic	TRUE
TraesCS3A01G491600	TraesCS3B01G552600	TraesCS3D01G497600	syntenic	TRUE
TraesCS3A01G047000	TraesCS3B01G035700	TraesCS3D01G032800	syntenic	FALSE
TraesCS2A01G460600	TraesCS2B01G482300	TraesCS2D01G460800	syntenic	TRUE
TraesCS2A01G143900	TraesCS2B01G168800	TraesCS2D01G147800	syntenic	TRUE
TraesCS4A01G450600	TraesCS2B01G597600	TraesCS2D01G593200	non-syntenic	TRUE
TraesCS6A01G061400	TraesCS6B01G081700	TraesCS6D01G063200	syntenic	TRUE
TraesCS6A01G157800	TraesCS6B01G185600	TraesCS6D01G147200	syntenic	TRUE
TraesCS2A01G288600	TraesCS2B01G305400	TraesCS2D01G286800	syntenic	TRUE
TraesCS7A01G480800	TraesCS7B01G382900	TraesCS7D01G467600	syntenic	FALSE
TraesCS7A01G313400	TraesCS7B01G213900	TraesCS7D01G309900	syntenic	TRUE
TraesCS2A01G314700	TraesCS2B01G332700	TraesCS2D01G312900	syntenic	TRUE
TraesCS5A01G187500	TraesCS5B01G196300	TraesCS5D01G203500	syntenic	TRUE
TraesCS1A01G408100	TraesCS1B01G437000	TraesCS1D01G415100	syntenic	TRUE
TraesCS6A01G109300	TraesCS6B01G137800	TraesCS6D01G097700	syntenic	TRUE
TraesCS5A01G292400	TraesCS5B01G291800	TraesCS5D01G299700	syntenic	TRUE
TraesCS3A01G261100	TraesCS3B01G294000	TraesCS3D01G261200	syntenic	TRUE
TraesCS7A01G563800	TraesCS7B01G499100	TraesCS7D01G547200	syntenic	FALSE
TraesCS7A01G130200	TraesCS7B01G030500	TraesCS7D01G129600	syntenic	FALSE
TraesCS5A01G104400	TraesCS5B01G108700	TraesCS5D01G116500	syntenic	TRUE
TraesCS4A01G251400	TraesCS4B01G063400	TraesCS4D01G062400	syntenic	FALSE
TraesCS2A01G300900	TraesCS2B01G317100	TraesCS2D01G299600	syntenic	TRUE
TraesCS7A01G255900	TraesCS7B01G152400	TraesCS7D01G254300	syntenic	TRUE
TraesCS5A01G421500	TraesCS5B01G423100	TraesCS5D01G429800	syntenic	TRUE
TraesCS3A01G287100	TraesCS3B01G321200	TraesCS3D01G286700	syntenic	TRUE
TraesCS4A01G269000	TraesCS4B01G045200	TraesCS4D01G045100	syntenic	TRUE
TraesCS1A01G036000	TraesCS1B01G046400	TraesCS1D01G037600	syntenic	TRUE
TraesCS2A01G434500	TraesCS2B01G455600	TraesCS2D01G432300	syntenic	TRUE
TraesCS1A01G247500	TraesCS1B01G258100	TraesCS1D01G246700	syntenic	TRUE
TraesCS2A01G457200	TraesCS6B01G321800	TraesCS2D01G458000	non-syntenic	TRUE
TraesCS5A01G003000	TraesCS5B01G059700	TraesCS5D01G003700	non-syntenic	FALSE
TraesCS3A01G267600	TraesCS3B01G301000	TraesCS3D01G267800	syntenic	TRUE
TraesCS6A01G259300	TraesCS6B01G286600	TraesCS6D01G240400	syntenic	TRUE
TraesCS4A01G225300	TraesCS4B01G090900	TraesCS4D01G088000	syntenic	TRUE
TraesCS5A01G091500	TraesCS5B01G098000	TraesCS5D01G103600	syntenic	TRUE
TraesCS7A01G475100	TraesCS7B01G376800	TraesCS7D01G462900	syntenic	TRUE
TraesCS7A01G422900	TraesCS7B01G323300	TraesCS7D01G415300	syntenic	TRUE
TraesCS7A01G310400	TraesCS1B01G153900	TraesCS5D01G395100	non-syntenic	TRUE
TraesCS6A01G408600	TraesCS6B01G454800	TraesCS6D01G392500	syntenic	TRUE
TraesCS4A01G200300	TraesCS4B01G115000	TraesCS4D01G112600	syntenic	TRUE
TraesCS5A01G492100	TraesCS4B01G319800	TraesCS4D01G316400	syntenic	TRUE
TraesCS2A01G263600	TraesCS2B01G278600	TraesCS2D01G260400	syntenic	TRUE
TraesCS4A01G430800	TraesCS3B01G381800	TraesCS3D01G351800	non-syntenic	TRUE
TraesCS5A01G001900	TraesCS5B01G002300	TraesCS5D01G002300	syntenic	TRUE
TraesCS3A01G421100	TraesCS3B01G456900	TraesCS3D01G416800	syntenic	TRUE
TraesCS3A01G356200	TraesCS3B01G389100	TraesCS3D01G350300	syntenic	TRUE
TraesCS4A01G334300	TraesCS5B01G551000	TraesCS5D01G537800	syntenic	TRUE
TraesCS3A01G175400	TraesCS3B01G205100	TraesCS3D01G180800	syntenic	TRUE
TraesCS2A01G388200	TraesCS2B01G406200	TraesCS2D01G386000	syntenic	TRUE
TraesCS3A01G045700	TraesCS3B01G038400	TraesCS3D01G035600	syntenic	TRUE
TraesCS2A01G504800	TraesCS2B01G533000	TraesCS2D01G505500	syntenic	TRUE
TraesCS2A01G437400	TraesCS2B01G457900	TraesCS2D01G434800	syntenic	FALSE
TraesCS1A01G065100	TraesCS1B01G083200	TraesCS1D01G065800	syntenic	FALSE
TraesCS4A01G127300	TraesCS4B01G177500	TraesCS4D01G179200	syntenic	TRUE
TraesCS6A01G353300	TraesCS5B01G050100	TraesCS6D01G335700	non-syntenic	TRUE
TraesCS6A01G237200	TraesCS6B01G265700	TraesCS6D01G219800	syntenic	TRUE
TraesCS3A01G186900	TraesCS3B01G216300	TraesCS3D01G190700	syntenic	TRUE
TraesCS3A01G003500	TraesCS3B01G009000	TraesCS3D01G005800	non-syntenic	TRUE
TraesCS7A01G198400	TraesCS7B01G104100	TraesCS7D01G200100	syntenic	TRUE
TraesCS7A01G134900	TraesCS7B01G036300	TraesCS7D01G134500	syntenic	TRUE
TraesCS2A01G196800	TraesCS2B01G224400	TraesCS2D01G204800	syntenic	TRUE
TraesCS3A01G082100	TraesCS3B01G097200	TraesCS3D01G082300	syntenic	TRUE
TraesCS6A01G287500	TraesCS6B01G316800	TraesCS6D01G268200	syntenic	TRUE
TraesCS7A01G180600	TraesCS7B01G085600	TraesCS7D01G182400	syntenic	TRUE
TraesCS3A01G078300	TraesCS3B01G093200	TraesCS3D01G078800	syntenic	TRUE
TraesCS1A01G446000	TraesCS1B01G480700	TraesCS1D01G454700	non-syntenic	TRUE
TraesCS3A01G353100	TraesCS3B01G385800	TraesCS3D01G347200	syntenic	TRUE
TraesCS7A01G291600	TraesCS7B01G184100	TraesCS7D01G284400	non-syntenic	TRUE
TraesCS2A01G499300	TraesCS2B01G527500	TraesCS2D01G499400	syntenic	FALSE
TraesCS5A01G338000	TraesCS5B01G336800	TraesCS5D01G342500	syntenic	TRUE
TraesCS2A01G394800	TraesCS4B01G301000	TraesCS6D01G291200	non-syntenic	TRUE
TraesCS5A01G519800	TraesCS4B01G351000	TraesCS4D01G345900	non-syntenic	TRUE
TraesCS3A01G421800	TraesCS2B01G587700	TraesCS2D01G558400	non-syntenic	TRUE
TraesCS2A01G275300	TraesCS2B01G292900	TraesCS2D01G274300	syntenic	TRUE
TraesCS5A01G040400	TraesCS5B01G041400	TraesCS5D01G047300	syntenic	TRUE
TraesCS2A01G063600	TraesCS2B01G076300	TraesCS2D01G061800	syntenic	TRUE
TraesCS5A01G041900	TraesCS5B01G044400	TraesCS5D01G049600	syntenic	TRUE
TraesCS2A01G261300	TraesCS2B01G280900	TraesCS2D01G262600	syntenic	TRUE
TraesCS7A01G149400	TraesCS7B01G053100	TraesCS7D01G151100	syntenic	TRUE
TraesCS5A01G280600	TraesCS5B01G279600	TraesCS5D01G287200	syntenic	FALSE
TraesCS4A01G058500	TraesCS4B01G246200	TraesCS4D01G245600	syntenic	FALSE
TraesCS6A01G024500	TraesCS6B01G033100	TraesCS6D01G027800	syntenic	TRUE
TraesCS1A01G393800	TraesCS1B01G423100	TraesCS1D01G402700	syntenic	TRUE
TraesCS1A01G204800	TraesCS1B01G218400	TraesCS1D01G208100	syntenic	TRUE
TraesCS4A01G367600	TraesCS5B01G505000	TraesCS5D01G505800	syntenic	TRUE
TraesCS7A01G532800	TraesCS7B01G449600	TraesCS7D01G519500	syntenic	TRUE
TraesCS7A01G501900	TraesCS4B01G329200	TraesCS4D01G326000	syntenic	TRUE
TraesCS2A01G205200	TraesCS2B01G232600	TraesCS2D01G210900	syntenic	TRUE
TraesCS7A01G532400	TraesCS7B01G449700	TraesCS7D01G519600	syntenic	TRUE
TraesCS6A01G000700	TraesCS6B01G005400	TraesCS6D01G004800	syntenic	TRUE
TraesCS4A01G281800	TraesCS4B01G031200	TraesCS4D01G029000	syntenic	TRUE
TraesCS6A01G385200	TraesCS6B01G424200	TraesCS6D01G370000	syntenic	TRUE
TraesCS6A01G039100	TraesCS6B01G054000	TraesCS6D01G044800	syntenic	TRUE
TraesCS6A01G270200	TraesCS6B01G297500	TraesCS6D01G244800	syntenic	TRUE
TraesCS4A01G210000	TraesCS4B01G113500	TraesCS4D01G111000	syntenic	TRUE
TraesCS7A01G499500	TraesCS7B01G406400	TraesCS7D01G486300	syntenic	TRUE
TraesCS4A01G146700	TraesCS4B01G161100	TraesCS4D01G156700	non-syntenic	TRUE
TraesCS2A01G455700	TraesCS2B01G477700	TraesCS2D01G456000	syntenic	TRUE
TraesCS4A01G302400	TraesCS4B01G011400	TraesCS4D01G009500	syntenic	TRUE
TraesCS7A01G202600	TraesCS7B01G109600	TraesCS7D01G205900	syntenic	TRUE
TraesCS4A01G046300	TraesCS4B01G259900	TraesCS4D01G258600	syntenic	TRUE
TraesCS1A01G114100	TraesCS1B01G134400	TraesCS1D01G115800	syntenic	TRUE
TraesCS1A01G051700	TraesCS1B01G068500	TraesCS1D01G053700	syntenic	TRUE
TraesCS3A01G011000	TraesCS3B01G014000	TraesCS3D01G000700	syntenic	TRUE
TraesCS2A01G301400	TraesCS2B01G317500	TraesCS2D01G300000	syntenic	TRUE
TraesCS2A01G162400	TraesCS2B01G187900	TraesCS2D01G169100	syntenic	FALSE
TraesCS5A01G305900	TraesCS5B01G306300	TraesCS5D01G312900	syntenic	TRUE
TraesCS7A01G213800	TraesCS7B01G121100	TraesCS7D01G215900	syntenic	TRUE
TraesCS2A01G401700	TraesCS2B01G419800	TraesCS2D01G399100	syntenic	TRUE
TraesCS4A01G302100	TraesCS4B01G012200	TraesCS4D01G010300	syntenic	TRUE
TraesCS1A01G429000	TraesCS1B01G463800	TraesCS1D01G438500	syntenic	FALSE
TraesCS3A01G459900	TraesCS3B01G499600	TraesCS3D01G452700	non-syntenic	TRUE
TraesCS4A01G237700	TraesCS4B01G077400	TraesCS4D01G075800	syntenic	TRUE
TraesCS5A01G540700	TraesCS4B01G373500	TraesCS4D01G363800	syntenic	TRUE
TraesCS5A01G172900	TraesCS5B01G170300	TraesCS5D01G177400	syntenic	TRUE
TraesCS3A01G318200	TraesCS3B01G347700	TraesCS3D01G313000	syntenic	TRUE
TraesCS2A01G392500	TraesCS2B01G410700	TraesCS2D01G390600	syntenic	TRUE
TraesCS2A01G523000	TraesCS2B01G552700	TraesCS2D01G524900	syntenic	TRUE
TraesCS2A01G100700	TraesCS2B01G117900	TraesCS2D01G100200	syntenic	TRUE
TraesCS3A01G352300	TraesCS3B01G384900	TraesCS3D01G346300	syntenic	TRUE
TraesCS1A01G202500	TraesCS1B01G216600	TraesCS1D01G205800	syntenic	FALSE
TraesCS7A01G385000	TraesCS7B01G288000	TraesCS7D01G381600	syntenic	TRUE
TraesCS5A01G428700	TraesCS5B01G430700	TraesCS5D01G436800	syntenic	TRUE
TraesCS4A01G291200	TraesCS4B01G023000	TraesCS4D01G020600	syntenic	TRUE
TraesCS2A01G215700	TraesCS2B01G240700	TraesCS2D01G221300	syntenic	TRUE
TraesCS6A01G179700	TraesCS6B01G205600	TraesCS6D01G165300	syntenic	TRUE
TraesCS3A01G104100	TraesCS3B01G122500	TraesCS3D01G106300	syntenic	TRUE
TraesCS1A01G277800	TraesCS1B01G286700	TraesCS1D01G277000	syntenic	TRUE
TraesCS6A01G096400	TraesCS6B01G124800	TraesCS6D01G087500	syntenic	TRUE
TraesCS6A01G269300	TraesCS6B01G296600	TraesCS6D01G245600	syntenic	TRUE
TraesCS1A01G269800	TraesCS1B01G280300	TraesCS1D01G269900	syntenic	TRUE
TraesCS2A01G533300	TraesCS2B01G562900	TraesCS2D01G535200	syntenic	FALSE
TraesCS5A01G112100	TraesCS5B01G119200	TraesCS5D01G128100	syntenic	TRUE
TraesCS3A01G226300	TraesCS3B01G258200	TraesCS3D01G224300	syntenic	TRUE
TraesCS7A01G463600	TraesCS7B01G364200	TraesCS7D01G451400	syntenic	TRUE
TraesCS1A01G355000	TraesCS1B01G366700	TraesCS1D01G355500	syntenic	TRUE
TraesCS6A01G068500	TraesCS6B01G092400	TraesCS6D01G066200	syntenic	TRUE
TraesCS5A01G525800	TraesCS4B01G356400	TraesCS4D01G350100	syntenic	TRUE
TraesCS3A01G145800	TraesCS3B01G172800	TraesCS3D01G154600	syntenic	FALSE
TraesCS1A01G007600	TraesCS1B01G011200	TraesCS1D01G000900	syntenic	TRUE
TraesCS5A01G251300	TraesCS5B01G249400	TraesCS5D01G259200	syntenic	TRUE
TraesCS2A01G349900	TraesCS2B01G368300	TraesCS2D01G348300	syntenic	TRUE
TraesCS7A01G340100	TraesCS7B01G251800	TraesCS7D01G347800	syntenic	TRUE
TraesCS5A01G250800	TraesCS5B01G248800	TraesCS5D01G258500	syntenic	TRUE
TraesCS6A01G215300	TraesCS6B01G244900	TraesCS6D01G197600	syntenic	TRUE
TraesCS7A01G323000	TraesCS7B01G223900	TraesCS7D01G319600	syntenic	TRUE
TraesCS7A01G226100	TraesCS7B01G193500	TraesCS7D01G228400	syntenic	TRUE
TraesCS7A01G551400	TraesCS7B01G475300	TraesCS7D01G537300	syntenic	TRUE
TraesCS6A01G174800	TraesCS6B01G204300	TraesCS6D01G163900	syntenic	FALSE
TraesCS5A01G348300	TraesCS5B01G349500	TraesCS5D01G354500	syntenic	FALSE
TraesCS3A01G397300	TraesCS3B01G429200	TraesCS3D01G391100	syntenic	TRUE
TraesCS3A01G029400	TraesCS3B01G028000	TraesCS3D01G016200	syntenic	TRUE
TraesCS1A01G427800	TraesCS1B01G423800	TraesCS1D01G437400	non-syntenic	TRUE
TraesCS3A01G440300	TraesCS2B01G604500	TraesCS2D01G597700	non-syntenic	TRUE
TraesCS2A01G095000	TraesCS2B01G110100	TraesCS2D01G093400	syntenic	TRUE
TraesCS3A01G003000	TraesCS3B01G009700	TraesCS3D01G006600	syntenic	TRUE
TraesCS1A01G242700	TraesCS1B01G254200	TraesCS1D01G242700	syntenic	FALSE
TraesCS2A01G410300	TraesCS2B01G428900	TraesCS2D01G407600	syntenic	TRUE
TraesCS1A01G438100	TraesCS1B01G473100	TraesCS1D01G447200	syntenic	TRUE
TraesCS1A01G094100	TraesCS1B01G122200	TraesCS1D01G102700	syntenic	TRUE
TraesCS1A01G338900	TraesCS1B01G351300	TraesCS1D01G341000	syntenic	TRUE
TraesCS4A01G440000	TraesCS7B01G243800	TraesCS2D01G451600	non-syntenic	TRUE
TraesCS4A01G196700	TraesCS4B01G118600	TraesCS4D01G116300	non-syntenic	FALSE
TraesCS5A01G231700	TraesCS6B01G471200	TraesCS3D01G202900	non-syntenic	TRUE
TraesCS3A01G539500	TraesCS3B01G605300	TraesCS2D01G081700	non-syntenic	TRUE
TraesCS1A01G402200	TraesCS1B01G431300	TraesCS1D01G409800	syntenic	TRUE
TraesCS1A01G238400	TraesCS4B01G161400	TraesCS7D01G366100	non-syntenic	TRUE
TraesCS7A01G366900	TraesCS7B01G261100	TraesCS7D01G355900	syntenic	TRUE
TraesCS7A01G443200	TraesCS7B01G342000	TraesCS7D01G432400	syntenic	TRUE
TraesCS7A01G282300	TraesCS1B01G142900	TraesCS3D01G204700	non-syntenic	TRUE
TraesCS1A01G443000	TraesCS1B01G477100	TraesCS1D01G451000	syntenic	TRUE
TraesCS2A01G547400	TraesCS2B01G578100	TraesCS2D01G548400	syntenic	TRUE
TraesCS7A01G459100	TraesCS7B01G359500	TraesCS7D01G447000	syntenic	TRUE
TraesCS1A01G428800	TraesCS1B01G463600	TraesCS1D01G438300	syntenic	TRUE
TraesCS1A01G286900	TraesCS1B01G296300	TraesCS1D01G285800	syntenic	TRUE
TraesCS4A01G188800	TraesCS4B01G128300	TraesCS4D01G124300	syntenic	TRUE
TraesCS3A01G050400	TraesCS3B01G059200	TraesCS3D01G049900	syntenic	TRUE
TraesCS1A01G220000	TraesCS1B01G233300	TraesCS1D01G221500	syntenic	TRUE
TraesCS5A01G211400	TraesCS5B01G212400	TraesCS5D01G222400	syntenic	TRUE
TraesCS5A01G270200	TraesCS5B01G270700	TraesCS5D01G278300	syntenic	FALSE
TraesCS4A01G233200	TraesCS4B01G082500	TraesCS4D01G081000	syntenic	TRUE
TraesCS6A01G039700	TraesCS6B01G054700	TraesCS6D01G045600	syntenic	TRUE
TraesCS4A01G332000	TraesCS5B01G546900	TraesCS5D01G540700	syntenic	TRUE
TraesCS5A01G251500	TraesCS5B01G249600	TraesCS5D01G259400	syntenic	TRUE
TraesCS1A01G022400	TraesCS1B01G026200	TraesCS1D01G022300	syntenic	FALSE
TraesCS4A01G121900	TraesCS4B01G181900	TraesCS4D01G184000	syntenic	TRUE
TraesCS5A01G296000	TraesCS2B01G462200	TraesCS2D01G439800	syntenic	TRUE
TraesCS5A01G024700	TraesCS5B01G022400	TraesCS5D01G031000	syntenic	TRUE
TraesCS3A01G290500	TraesCS3B01G325300	TraesCS3D01G290400	syntenic	TRUE
TraesCS6A01G031300	TraesCS6B01G043900	TraesCS6D01G035500	syntenic	TRUE
TraesCS5A01G432200	TraesCS5B01G434300	TraesCS5D01G440200	syntenic	TRUE
TraesCS6A01G001200	TraesCS6B01G005800	TraesCS6D01G004500	syntenic	TRUE
TraesCS2A01G192300	TraesCS2B01G214200	TraesCS2D01G195200	syntenic	TRUE
TraesCS7A01G474100	TraesCS7B01G375500	TraesCS7D01G461100	syntenic	FALSE
TraesCS3A01G138800	TraesCS3B01G156400	TraesCS3D01G139100	syntenic	FALSE
TraesCS5A01G355400	TraesCS5B01G357800	TraesCS5D01G363700	syntenic	TRUE
TraesCS1A01G332000	TraesCS1B01G345700	TraesCS1D01G334700	syntenic	TRUE
TraesCS5A01G449200	TraesCS5B01G456700	TraesCS5D01G455700	syntenic	TRUE
TraesCS5A01G166600	TraesCS5B01G163800	TraesCS5D01G171000	syntenic	TRUE
TraesCS6A01G241700	TraesCS6B01G282700	TraesCS6D01G223700	syntenic	TRUE
TraesCS1A01G401400	TraesCS1B01G429800	TraesCS1D01G408800	syntenic	TRUE
TraesCS5A01G362100	TraesCS5B01G364900	TraesCS5D01G371100	syntenic	TRUE
TraesCS3A01G180700	TraesCS3B01G210400	TraesCS3D01G185600	syntenic	TRUE
TraesCS4A01G257000	TraesCS4B01G057500	TraesCS4D01G057700	syntenic	TRUE
TraesCS6A01G299900	TraesCS6B01G329500	TraesCS6D01G279700	syntenic	TRUE
TraesCS3A01G314000	TraesCS3B01G157900	TraesCS3D01G140400	syntenic	TRUE
TraesCS6A01G011700	TraesCS6B01G017900	TraesCS6D01G014600	syntenic	TRUE
TraesCS4A01G188500	TraesCS4B01G127800	TraesCS4D01G124900	syntenic	TRUE
TraesCS6A01G298700	TraesCS6B01G328100	TraesCS6D01G278400	syntenic	TRUE
TraesCS2A01G525900	TraesCS2B01G556000	TraesCS2D01G528700	syntenic	TRUE
TraesCS2A01G005600	TraesCS2B01G016400	TraesCS2D01G006100	syntenic	TRUE
TraesCS2A01G306000	TraesCS2B01G322700	TraesCS2D01G304400	syntenic	TRUE
TraesCS2A01G443400	TraesCS2B01G464500	TraesCS2D01G442600	syntenic	TRUE
TraesCS2A01G524800	TraesCS2B01G554800	TraesCS2D01G527700	syntenic	TRUE
TraesCS3A01G495200	TraesCS3B01G557000	TraesCS3D01G502300	syntenic	TRUE
TraesCS3A01G011600	TraesCS3B01G014600	TraesCS3D01G000100	syntenic	TRUE
TraesCS6A01G025300	TraesCS6B01G036100	TraesCS6D01G029000	syntenic	TRUE
TraesCS2A01G534000	TraesCS2B01G564300	TraesCS2D01G536300	syntenic	TRUE
TraesCS6A01G080400	TraesCS6B01G107900	TraesCS6D01G073900	syntenic	TRUE
TraesCS3A01G472900	TraesCS3B01G516100	TraesCS3D01G468700	syntenic	TRUE
TraesCS5A01G074100	TraesCS5B01G080500	TraesCS5D01G087800	syntenic	TRUE
TraesCS5A01G308500	TraesCS5B01G308900	TraesCS5D01G315500	syntenic	TRUE
TraesCS3A01G082600	TraesCS3B01G097700	TraesCS3D01G083500	syntenic	FALSE
TraesCS2A01G246400	TraesCS2B01G270700	TraesCS2D01G248800	syntenic	TRUE
TraesCS4A01G201900	TraesCS4B01G106100	TraesCS4D01G102800	syntenic	TRUE
TraesCS4A01G216600	TraesCS4B01G094800	TraesCS4D01G091600	syntenic	TRUE
TraesCS5A01G517800	TraesCS4B01G349200	TraesCS4D01G343900	syntenic	TRUE
TraesCS1A01G273200	TraesCS1B01G283100	TraesCS1D01G273300	syntenic	TRUE
TraesCS3A01G301000	TraesCS3B01G335500	TraesCS3D01G300800	syntenic	TRUE
TraesCS3A01G397100	TraesCS3B01G429100	TraesCS3D01G391000	syntenic	TRUE
TraesCS1A01G090800	TraesCS1B01G118500	TraesCS1D01G099300	non-syntenic	TRUE
TraesCS3A01G145200	TraesCS3B01G172300	TraesCS3D01G154100	syntenic	TRUE
TraesCS3A01G447100	TraesCS3B01G482700	TraesCS3D01G439800	syntenic	FALSE
TraesCS7A01G272700	TraesCS7B01G170700	TraesCS7D01G272800	syntenic	TRUE
TraesCS7A01G148700	TraesCS7B01G052300	TraesCS7D01G150300	syntenic	TRUE
TraesCS1A01G043000	TraesCS1B01G056100	TraesCS1D01G043500	syntenic	TRUE
TraesCS6A01G039000	TraesCS6B01G053900	TraesCS6D01G044700	syntenic	FALSE
TraesCS3A01G533100	TraesCS3B01G595500	TraesCS3D01G538300	non-syntenic	TRUE
TraesCS3A01G095900	TraesCS3B01G111700	TraesCS3D01G096300	syntenic	TRUE
TraesCS5A01G378000	TraesCS5B01G381600	TraesCS5D01G388000	syntenic	TRUE
TraesCS6A01G267000	TraesCS6B01G294400	TraesCS6D01G247800	syntenic	TRUE
TraesCS5A01G471900	TraesCS5B01G484400	TraesCS5D01G484400	syntenic	TRUE
TraesCS7A01G379300	TraesCS7B01G281200	TraesCS7D01G376200	syntenic	TRUE
TraesCS3A01G399300	TraesCS3B01G432300	TraesCS3D01G393500	syntenic	TRUE
TraesCS2A01G263900	TraesCS2B01G278300	TraesCS2D01G260100	syntenic	TRUE
TraesCS3A01G283200	TraesCS3B01G316900	TraesCS3D01G283200	syntenic	TRUE
TraesCS2A01G473700	TraesCS2B01G497300	TraesCS2D01G473400	syntenic	TRUE
TraesCS1A01G179400	TraesCS1B01G201100	TraesCS1D01G177700	syntenic	TRUE
TraesCS5A01G245400	TraesCS5B01G242900	TraesCS5D01G252200	syntenic	TRUE
TraesCS4A01G035600	TraesCS4B01G268300	TraesCS4D01G267700	syntenic	TRUE
TraesCS2A01G580500	TraesCS2B01G607500	TraesCS2D01G567800	non-syntenic	FALSE
TraesCS7A01G416400	TraesCS7B01G316600	TraesCS7D01G409700	syntenic	TRUE
TraesCS1A01G189800	TraesCS1B01G197400	TraesCS1D01G186700	syntenic	TRUE
TraesCS5A01G347000	TraesCS5B01G347900	TraesCS5D01G353400	syntenic	TRUE
TraesCS2A01G320600	TraesCS2B01G362100	TraesCS2D01G341300	syntenic	TRUE
TraesCS2A01G472900	TraesCS2B01G495600	TraesCS2D01G472600	syntenic	TRUE
TraesCS1A01G096400	TraesCS1B01G127300	TraesCS1D01G105400	syntenic	TRUE
TraesCS1A01G151600	TraesCS1B01G169200	TraesCS1D01G148600	syntenic	TRUE
TraesCS6A01G343600	TraesCS6B01G375600	TraesCS6D01G324500	syntenic	TRUE
TraesCS6A01G415600	TraesCS6B01G473600	TraesCS6D01G401000	syntenic	FALSE
TraesCS6A01G416100	TraesCS6B01G473300	TraesCS6D01G401300	syntenic	TRUE
TraesCS6A01G344100	TraesCS6B01G376300	TraesCS6D01G325200	syntenic	TRUE
TraesCS1A01G093300	TraesCS1B01G121600	TraesCS1D01G101900	syntenic	TRUE
TraesCS4A01G231400	TraesCS4B01G084600	TraesCS4D01G082500	syntenic	TRUE
TraesCS2A01G558800	TraesCS2B01G621200	TraesCS2D01G299200	non-syntenic	TRUE
TraesCS6A01G416200	TraesCS6B01G473200	TraesCS6D01G401400	syntenic	TRUE
TraesCS2A01G213400	TraesCS2B01G238200	TraesCS2D01G219400	syntenic	TRUE
TraesCS1A01G051400	TraesCS1B01G068100	TraesCS1D01G053400	syntenic	TRUE
TraesCS6A01G200700	TraesCS6B01G226800	TraesCS6D01G189200	syntenic	TRUE
TraesCS5A01G503800	TraesCS4B01G332700	TraesCS4D01G329400	syntenic	TRUE
TraesCS3A01G133600	TraesCS3B01G165900	TraesCS3D01G149900	syntenic	TRUE
TraesCS1A01G403700	TraesCS1B01G433200	TraesCS1D01G411500	syntenic	TRUE
TraesCS2A01G517600	TraesCS2B01G546100	TraesCS2D01G519100	syntenic	TRUE
TraesCS7A01G016700	TraesCS2B01G029300	TraesCS2D01G021700	non-syntenic	TRUE
TraesCS7A01G182900	TraesCS7B01G088000	TraesCS7D01G184400	syntenic	TRUE
TraesCS3A01G288600	TraesCS3B01G323400	TraesCS3D01G288500	syntenic	TRUE
TraesCS4A01G248800	TraesCS4B01G065900	TraesCS4D01G064900	syntenic	TRUE
TraesCS2A01G544400	TraesCS2B01G574500	TraesCS2D01G545400	syntenic	TRUE
TraesCS5A01G065700	TraesCS2B01G046100	TraesCS2D01G072700	non-syntenic	TRUE
TraesCS1A01G231600	TraesCS1B01G242900	TraesCS1D01G230700	syntenic	TRUE
TraesCS5A01G502100	TraesCS4B01G330700	TraesCS4D01G327500	syntenic	TRUE
TraesCS1A01G211200	TraesCS1B01G225100	TraesCS1D01G214500	syntenic	TRUE
TraesCS6A01G292700	TraesCS6B01G323100	TraesCS6D01G273800	syntenic	TRUE
TraesCS5A01G535100	TraesCS4B01G367400	TraesCS4D01G360100	syntenic	TRUE
TraesCS5A01G157400	TraesCS5B01G156300	TraesCS5D01G162700	syntenic	TRUE
TraesCS2A01G104200	TraesCS2B01G121200	TraesCS2D01G103900	syntenic	TRUE
TraesCS2A01G485900	TraesCS2B01G512600	TraesCS2D01G485900	syntenic	TRUE
TraesCS5A01G273500	TraesCS5B01G273200	TraesCS5D01G280900	syntenic	FALSE
TraesCS3A01G490600	TraesCS3B01G551500	TraesCS3D01G496500	syntenic	TRUE
TraesCS2A01G461200	TraesCS2B01G483000	TraesCS2D01G461400	syntenic	TRUE
TraesCS1A01G007200	TraesCS1B01G010600	TraesCS1D01G001300	syntenic	TRUE
TraesCS3A01G447200	TraesCS3B01G482800	TraesCS3D01G439900	syntenic	TRUE
TraesCS3A01G186600	TraesCS3B01G216100	TraesCS3D01G190500	syntenic	TRUE
TraesCS5A01G040300	TraesCS5B01G041300	TraesCS5D01G047200	syntenic	TRUE
TraesCS2A01G422700	TraesCS2B01G441200	TraesCS2D01G419100	syntenic	TRUE
TraesCS3A01G478400	TraesCS3B01G521900	TraesCS3D01G473300	syntenic	FALSE
TraesCS7A01G257400	TraesCS7B01G154300	TraesCS7D01G258200	syntenic	TRUE
TraesCS3A01G067200	TraesCS3B01G080000	TraesCS3D01G066800	syntenic	TRUE
TraesCS4A01G416800	TraesCS4B01G317400	TraesCS4D01G314000	syntenic	TRUE
TraesCS6A01G178800	TraesCS6B01G206200	TraesCS6D01G165500	syntenic	TRUE
TraesCS1A01G445900	TraesCS1B01G480600	TraesCS1D01G454600	non-syntenic	TRUE
TraesCS6A01G080300	TraesCS6B01G107800	TraesCS6D01G073800	syntenic	FALSE
TraesCS4A01G302300	TraesCS1B01G061300	TraesCS4D01G009600	non-syntenic	TRUE
TraesCS5A01G151200	TraesCS5B01G149700	TraesCS5D01G156300	syntenic	TRUE
TraesCS2A01G289500	TraesCS2B01G306100	TraesCS2D01G287500	syntenic	FALSE
TraesCS4A01G316400	TraesCS5B01G562700	TraesCS5D01G566700	syntenic	TRUE
TraesCS7A01G393900	TraesCS7B01G295900	TraesCS7D01G389300	syntenic	TRUE
TraesCS1A01G275700	TraesCS1B01G284900	TraesCS1D01G275300	syntenic	TRUE
TraesCS5A01G197100	TraesCS5B01G186500	TraesCS5D01G194000	syntenic	TRUE
TraesCS5A01G373300	TraesCS5B01G375300	TraesCS5D01G382800	syntenic	TRUE
TraesCS3A01G046800	TraesCS3B01G036000	TraesCS3D01G033100	syntenic	FALSE
TraesCS3A01G213400	TraesCS3B01G243900	TraesCS3D01G215800	syntenic	TRUE
TraesCS2A01G547600	TraesCS2B01G578300	TraesCS2D01G548700	syntenic	TRUE
TraesCS3A01G388500	TraesCS3B01G420300	TraesCS3D01G381100	syntenic	TRUE
TraesCS5A01G307800	TraesCS5B01G308000	TraesCS5D01G314600	syntenic	FALSE
TraesCS1A01G232800	TraesCS1B01G245900	TraesCS1D01G234000	syntenic	TRUE
TraesCS1A01G101200	TraesCS1B01G112000	TraesCS1D01G093400	syntenic	TRUE
TraesCS7A01G169700	TraesCS7B01G074900	TraesCS7D01G170900	syntenic	TRUE
TraesCS7A01G169000	TraesCS7B01G074100	TraesCS7D01G169900	syntenic	TRUE
TraesCS4A01G081600	TraesCS4B01G222200	TraesCS4D01G222700	syntenic	TRUE
TraesCS6A01G145400	TraesCS6B01G173700	TraesCS6D01G134600	syntenic	TRUE
TraesCS6A01G161400	TraesCS6B01G190000	TraesCS6D01G151500	syntenic	TRUE
TraesCS2A01G184100	TraesCS2B01G223300	TraesCS2D01G203700	syntenic	TRUE
TraesCS3A01G160700	TraesCS3B01G191300	TraesCS3D01G167900	syntenic	TRUE
TraesCS1A01G303500	TraesCS1B01G313900	TraesCS1D01G303000	syntenic	TRUE
TraesCS7A01G337300	TraesCS7B01G248700	TraesCS7D01G344900	syntenic	TRUE
TraesCS2A01G185400	TraesCS2B01G221900	TraesCS2D01G202300	syntenic	FALSE
TraesCS5A01G215700	TraesCS5B01G214200	TraesCS5D01G223500	syntenic	TRUE
TraesCS5A01G176500	TraesCS5B01G173400	TraesCS5D01G180400	syntenic	TRUE
TraesCS6A01G341800	TraesCS6B01G373700	TraesCS6D01G322100	syntenic	TRUE
TraesCS2A01G165300	TraesCS2B01G191600	TraesCS2D01G172600	syntenic	FALSE
TraesCS2A01G153400	TraesCS2B01G178500	TraesCS2D01G158700	syntenic	TRUE
TraesCS2A01G248000	TraesCS5B01G259000	TraesCS5D01G268100	non-syntenic	TRUE
TraesCS2A01G411800	TraesCS2B01G430400	TraesCS2D01G409100	syntenic	TRUE
TraesCS6A01G277300	TraesCS6B01G305300	TraesCS6D01G257900	syntenic	TRUE
TraesCS7A01G348500	TraesCS7B01G234900	TraesCS7D01G330200	non-syntenic	TRUE
TraesCS6A01G302900	TraesCS6B01G332200	TraesCS6D01G282500	syntenic	TRUE
TraesCS7A01G210800	TraesCS7B01G117500	TraesCS7D01G212500	syntenic	TRUE
TraesCS1A01G284600	TraesCS1B01G293900	TraesCS1D01G283600	syntenic	TRUE
TraesCS5A01G125400	TraesCS5B01G124800	TraesCS5D01G133100	syntenic	TRUE
TraesCS5A01G502600	TraesCS4B01G331200	TraesCS4D01G328100	syntenic	TRUE
TraesCS4A01G255400	TraesCS4B01G059700	TraesCS4D01G059300	syntenic	TRUE
TraesCS7A01G116000	TraesCS7B01G012600	TraesCS7D01G110600	syntenic	TRUE
TraesCS5A01G108400	TraesCS5B01G114900	TraesCS5D01G117100	non-syntenic	TRUE
TraesCS3A01G149300	TraesCS3B01G176600	TraesCS3D01G157400	syntenic	TRUE
TraesCS2A01G306300	TraesCS2B01G323000	TraesCS2D01G304700	syntenic	TRUE
TraesCS4A01G021600	TraesCS4B01G281900	TraesCS4D01G280500	syntenic	TRUE
TraesCS2A01G580400	TraesCS2B01G607600	TraesCS2D01G592800	non-syntenic	FALSE
TraesCS2A01G275900	TraesCS2B01G293600	TraesCS2D01G274900	syntenic	TRUE
TraesCS2A01G158500	TraesCS2B01G184200	TraesCS2D01G165400	syntenic	TRUE
TraesCS3A01G245100	TraesCS3B01G274900	TraesCS3D01G246400	syntenic	TRUE
TraesCS4A01G194400	TraesCS4B01G120900	TraesCS4D01G118900	syntenic	TRUE
TraesCS4A01G207400	TraesCS4B01G110900	TraesCS4D01G108600	syntenic	FALSE
TraesCS1A01G396700	TraesCS1B01G424900	TraesCS1D01G404600	syntenic	TRUE
TraesCS4A01G326000	TraesCS5B01G538900	TraesCS5D01G557100	syntenic	TRUE
TraesCS1A01G410200	TraesCS1B01G440100	TraesCS1D01G417500	syntenic	TRUE
TraesCS1A01G105000	TraesCS1B01G116500	TraesCS1D01G097200	syntenic	TRUE
TraesCS7A01G345800	TraesCS7B01G237400	TraesCS7D01G333400	syntenic	TRUE
TraesCS5A01G064500	TraesCS5B01G068200	TraesCS5D01G075300	syntenic	TRUE
TraesCS3A01G533700	TraesCS3B01G610500	TraesCS3D01G539000	syntenic	TRUE
TraesCS1A01G311700	TraesCS1B01G323400	TraesCS1D01G312000	syntenic	TRUE
TraesCS2A01G457700	TraesCS2B01G480100	TraesCS2D01G458400	syntenic	TRUE
TraesCS3A01G252400	TraesCS3B01G284000	TraesCS3D01G253000	syntenic	TRUE
TraesCS4A01G218500	TraesCS4B01G097300	TraesCS4D01G093700	syntenic	TRUE
TraesCS3A01G347100	TraesCS3B01G378800	TraesCS3D01G340700	syntenic	TRUE
TraesCS4A01G238000	TraesCS4B01G076900	TraesCS4D01G075400	syntenic	TRUE
TraesCS6A01G368800	TraesCS6B01G404800	TraesCS6D01G352300	syntenic	TRUE
TraesCS6A01G172000	TraesCS6B01G199900	TraesCS6D01G161400	syntenic	TRUE
TraesCS6A01G376100	TraesCS6B01G413800	TraesCS6D01G361300	syntenic	TRUE
TraesCS3A01G395300	TraesCS3B01G427100	TraesCS3D01G388900	syntenic	TRUE
TraesCS2A01G290400	TraesCS2B01G306900	TraesCS2D01G288300	syntenic	TRUE
TraesCS2A01G059400	TraesCS2B01G069400	TraesCS2D01G058900	syntenic	TRUE
TraesCS7A01G443800	TraesCS7B01G342500	TraesCS7D01G432900	syntenic	TRUE
TraesCS5A01G173500	TraesCS5B01G170900	TraesCS5D01G178000	syntenic	TRUE
TraesCS5A01G387600	TraesCS5B01G392700	TraesCS5D01G397500	syntenic	TRUE
TraesCS3A01G329600	TraesCS3B01G359700	TraesCS3D01G323000	syntenic	TRUE
TraesCS3A01G145600	TraesCS3B01G172600	TraesCS3D01G154300	syntenic	TRUE
TraesCS7A01G162300	TraesCS7B01G067600	TraesCS7D01G164000	syntenic	TRUE
TraesCS6A01G002000	TraesCS6B01G007000	TraesCS6D01G003600	syntenic	TRUE
TraesCS1A01G046900	TraesCS1B01G060300	TraesCS1D01G047700	syntenic	TRUE
TraesCS1A01G194500	TraesCS1B01G209400	TraesCS1D01G198200	syntenic	TRUE
TraesCS7A01G257600	TraesCS7B01G154600	TraesCS7D01G258600	syntenic	TRUE
TraesCS6A01G120800	TraesCS6B01G149200	TraesCS6D01G110800	syntenic	TRUE
TraesCS1A01G323300	TraesCS1B01G336200	TraesCS1D01G324000	syntenic	TRUE
TraesCS2A01G184300	TraesCS2B01G223100	TraesCS2D01G203400	syntenic	TRUE
TraesCS4A01G010400	TraesCS4B01G294000	TraesCS4D01G292800	syntenic	TRUE
TraesCS7A01G506500	TraesCS7B01G414100	TraesCS7D01G494600	syntenic	TRUE
TraesCS1A01G309600	TraesCS1B01G320700	TraesCS1D01G309100	syntenic	TRUE
TraesCS2A01G563300	TraesCS2B01G623300	TraesCS2D01G572100	syntenic	TRUE
TraesCS1A01G337200	TraesCS1B01G349800	TraesCS1D01G339000	syntenic	TRUE
TraesCS4A01G325800	TraesCS5B01G538700	TraesCS5D01G557000	syntenic	TRUE
TraesCS2A01G331500	TraesCS2B01G350700	TraesCS2D01G331400	syntenic	TRUE
TraesCS4A01G231500	TraesCS4B01G084500	TraesCS4D01G082400	syntenic	TRUE
TraesCS4A01G312100	TraesCS4B01G000800	TraesCS4D01G002100	syntenic	TRUE
TraesCS4A01G268000	TraesCS4B01G046400	TraesCS4D01G045700	syntenic	TRUE
TraesCS4A01G317700	TraesCS5B01G561600	TraesCS5D01G568200	syntenic	TRUE
TraesCS4A01G005800	TraesCS4B01G299300	TraesCS4D01G298200	syntenic	TRUE
TraesCS1A01G348000	TraesCS1B01G362600	TraesCS1D01G350900	syntenic	TRUE
TraesCS1A01G151700	TraesCS1B01G169300	TraesCS1D01G148700	syntenic	TRUE
TraesCS7A01G149600	TraesCS7B01G053300	TraesCS7D01G151300	syntenic	TRUE
TraesCS2A01G045100	TraesCS2B01G057300	TraesCS2D01G043700	syntenic	TRUE
TraesCS2A01G500600	TraesCS2B01G528500	TraesCS2D01G500800	syntenic	TRUE
TraesCS1A01G157900	TraesCS1B01G174100	TraesCS1D01G155400	syntenic	TRUE
TraesCS5A01G182700	TraesCS4B01G243600	TraesCS4D01G243200	non-syntenic	TRUE
TraesCS5A01G283800	TraesCS5B01G282300	TraesCS5D01G291000	syntenic	TRUE
TraesCS2A01G295700	TraesCS2B01G312200	TraesCS2D01G293600	syntenic	TRUE
TraesCS2A01G436300	TraesCS2B01G456900	TraesCS2D01G433600	syntenic	TRUE
TraesCS2A01G542900	TraesCS2B01G572700	TraesCS2D01G544100	syntenic	TRUE
TraesCS2A01G379600	TraesCS2B01G396500	TraesCS2D01G375800	syntenic	TRUE
TraesCS2A01G286900	TraesCS2B01G303900	TraesCS2D01G285500	syntenic	TRUE
TraesCS1A01G205900	TraesCS1B01G219400	TraesCS1D01G209100	syntenic	TRUE
TraesCS2A01G003800	TraesCS4B01G091700	TraesCS2D01G483900	non-syntenic	TRUE
TraesCS3A01G297000	TraesCS3B01G340200	TraesCS3D01G305500	non-syntenic	TRUE
TraesCS7A01G120600	TraesCS7B01G018700	TraesCS7D01G117600	syntenic	TRUE
TraesCS2A01G000300	TraesCS2B01G023700	TraesCS2D01G000400	syntenic	TRUE
TraesCS2A01G321500	TraesCS2B01G361000	TraesCS2D01G342000	syntenic	TRUE
TraesCS4A01G210200	TraesCS4B01G113600	TraesCS4D01G111200	syntenic	TRUE
TraesCS6A01G351200	TraesCS6B01G384300	TraesCS6D01G333900	syntenic	TRUE
TraesCS1A01G328300	TraesCS1B01G342100	TraesCS1D01G330800	syntenic	TRUE
TraesCS7A01G243000	TraesCS7B01G148600	TraesCS7D01G241700	syntenic	TRUE
TraesCS2A01G572800	TraesCS2B01G614800	TraesCS2D01G584100	syntenic	TRUE
TraesCS3A01G099100	TraesCS3B01G115400	TraesCS3D01G099500	syntenic	TRUE
TraesCS5A01G413900	TraesCS7B01G407000	TraesCS5D01G422600	non-syntenic	TRUE
TraesCS3A01G174900	TraesCS3B01G204800	TraesCS3D01G180400	syntenic	TRUE
TraesCS2A01G267200	TraesCS2B01G275300	TraesCS2D01G256900	syntenic	TRUE
TraesCS5A01G272100	TraesCS5B01G272400	TraesCS5D01G280300	syntenic	TRUE
TraesCS2A01G351200	TraesCS2B01G369300	TraesCS2D01G349200	syntenic	TRUE
TraesCS5A01G073100	TraesCS5B01G079400	TraesCS5D01G086000	syntenic	TRUE
TraesCS6A01G223100	TraesCS6B01G258300	TraesCS6D01G212100	syntenic	TRUE
TraesCS2A01G383700	TraesCS2B01G400700	TraesCS2D01G379800	syntenic	TRUE
TraesCS1A01G219100	TraesCS1B01G232600	TraesCS1D01G220800	syntenic	FALSE
TraesCS5A01G021500	TraesCS5B01G018800	TraesCS5D01G026600	syntenic	FALSE
TraesCS2A01G262400	TraesCS2B01G279700	TraesCS2D01G261600	syntenic	TRUE
TraesCS7A01G405200	TraesCS7B01G304600	TraesCS7D01G399100	syntenic	TRUE
TraesCS5A01G035300	TraesCS5B01G035000	TraesCS5D01G043500	syntenic	TRUE
TraesCS3A01G092900	TraesCS3B01G108100	TraesCS3D01G093200	syntenic	TRUE
TraesCS5A01G332800	TraesCS5B01G332800	TraesCS5D01G338500	syntenic	TRUE
TraesCS1A01G306000	TraesCS1B01G316700	TraesCS1D01G305700	syntenic	TRUE
TraesCS2A01G259800	TraesCS2B01G282100	TraesCS2D01G263700	syntenic	FALSE
TraesCS4A01G312200	TraesCS4B01G000900	TraesCS4D01G002000	syntenic	TRUE
TraesCS5A01G490000	TraesCS4B01G322000	TraesCS4D01G318500	syntenic	TRUE
TraesCS3A01G539400	TraesCS3B01G605200	TraesCS3D01G544900	syntenic	FALSE
TraesCS7A01G228000	TraesCS7B01G191600	TraesCS7D01G226500	syntenic	TRUE
TraesCS2A01G263800	TraesCS2B01G278400	TraesCS2D01G260200	syntenic	TRUE
TraesCS2A01G002600	TraesCS3B01G052900	TraesCS2D01G590400	non-syntenic	TRUE
TraesCS2A01G008400	TraesCS2B01G101400	TraesCS2D01G010000	syntenic	TRUE
TraesCS5A01G491300	TraesCS4B01G320700	TraesCS4D01G317200	syntenic	TRUE
TraesCS3A01G328400	TraesCS3B01G358400	TraesCS3D01G322000	syntenic	TRUE
TraesCS4A01G186800	TraesCS4B01G131900	TraesCS4D01G126700	syntenic	TRUE
TraesCS3A01G495000	TraesCS3B01G556700	TraesCS3D01G502100	syntenic	TRUE
TraesCS1A01G227500	TraesCS1B01G241600	TraesCS1D01G229200	syntenic	TRUE
TraesCS6A01G088500	TraesCS6B01G110900	TraesCS3D01G081200	non-syntenic	TRUE
TraesCS4A01G021100	TraesCS4B01G282500	TraesCS4D01G281500	syntenic	TRUE
TraesCS1A01G234300	TraesCS1B01G249200	TraesCS1D01G237700	syntenic	TRUE
TraesCS6A01G096100	TraesCS6B01G124500	TraesCS6D01G087200	syntenic	TRUE
TraesCS6A01G416500	TraesCS6B01G472900	TraesCS6D01G401700	syntenic	TRUE
TraesCS4A01G135000	TraesCS4B01G170100	TraesCS4D01G172200	syntenic	TRUE
TraesCS2A01G373900	TraesCS2B01G391100	TraesCS2D01G370200	syntenic	TRUE
TraesCS4A01G208200	TraesCS4B01G111900	TraesCS4D01G109400	syntenic	FALSE
TraesCS5A01G468800	TraesCS5B01G481300	TraesCS5D01G481700	syntenic	TRUE
TraesCS3A01G174400	TraesCS3B01G204600	TraesCS3D01G180300	syntenic	TRUE
TraesCS6A01G255000	TraesCS6B01G270500	TraesCS6D01G236300	syntenic	TRUE
TraesCS4A01G365400	TraesCS5B01G507800	TraesCS5D01G507900	syntenic	TRUE
TraesCS3A01G307900	TraesCS3B01G151000	TraesCS3D01G134700	non-syntenic	TRUE
TraesCS3A01G404600	TraesCS3B01G438300	TraesCS3D01G399900	syntenic	TRUE
TraesCS5A01G111600	TraesCS5B01G119600	TraesCS5D01G128500	syntenic	TRUE
TraesCS5A01G274500	TraesCS5B01G274200	TraesCS5D01G282100	syntenic	TRUE
TraesCS2A01G526500	TraesCS2B01G556800	TraesCS2D01G529200	syntenic	TRUE
TraesCS5A01G329100	TraesCS5B01G329200	TraesCS5D01G335000	syntenic	TRUE
TraesCS6A01G335200	TraesCS6B01G365900	TraesCS6D01G314800	syntenic	TRUE
TraesCS4A01G223400	TraesCS4B01G093200	TraesCS4D01G089900	syntenic	TRUE
TraesCS4A01G176000	TraesCS4B01G141700	TraesCS4D01G136700	syntenic	TRUE
TraesCS5A01G332400	TraesCS5B01G332600	TraesCS5D01G338300	syntenic	TRUE
TraesCS1A01G162700	TraesCS1B01G179600	TraesCS1D01G159700	syntenic	TRUE
TraesCS5A01G023400	TraesCS5B01G020200	TraesCS5D01G029300	syntenic	TRUE
TraesCS1A01G313600	TraesCS1B01G325400	TraesCS1D01G314100	syntenic	TRUE
TraesCS5A01G057900	TraesCS5B01G065800	TraesCS5D01G070000	syntenic	TRUE
TraesCS1A01G171800	TraesCS1B01G184900	TraesCS1D01G172300	syntenic	TRUE
TraesCS1A01G065400	TraesCS1B01G083500	TraesCS1D01G066100	syntenic	TRUE
TraesCS7A01G547400	TraesCS7B01G471700	TraesCS7D01G534400	syntenic	TRUE
TraesCS5A01G233100	TraesCS5B01G231600	TraesCS5D01G240000	syntenic	TRUE
TraesCS2A01G132400	TraesCS2B01G155000	TraesCS2D01G134400	syntenic	TRUE
TraesCS5A01G166100	TraesCS5B01G163500	TraesCS5D01G170700	syntenic	TRUE
TraesCS2A01G362400	TraesCS2B01G380300	TraesCS2D01G359900	syntenic	TRUE
TraesCS7A01G255000	TraesCS7B01G151300	TraesCS7D01G253600	syntenic	TRUE
TraesCS4A01G077900	TraesCS4B01G234000	TraesCS4D01G235100	syntenic	TRUE
TraesCS1A01G311300	TraesCS1B01G322800	TraesCS1D01G311300	syntenic	TRUE
TraesCS7A01G325600	TraesCS7B01G226300	TraesCS7D01G322300	syntenic	TRUE
TraesCS3A01G293600	TraesCS3B01G328300	TraesCS3D01G293400	syntenic	TRUE
TraesCS3A01G365500	TraesCS3B01G397300	TraesCS3D01G358600	syntenic	TRUE
TraesCS5A01G464100	TraesCS5B01G475800	TraesCS5D01G476800	syntenic	TRUE
TraesCS2A01G136600	TraesCS2B01G160500	TraesCS2D01G139300	syntenic	TRUE
TraesCS2A01G262300	TraesCS2B01G279800	TraesCS2D01G261700	syntenic	TRUE
TraesCS7A01G182300	TraesCS7B01G087100	TraesCS7D01G183700	syntenic	TRUE
TraesCS2A01G490500	TraesCS2B01G519000	TraesCS2D01G491000	syntenic	TRUE
TraesCS2A01G271800	TraesCS2B01G290000	TraesCS2D01G270400	syntenic	TRUE
TraesCS5A01G168800	TraesCS5B01G165600	TraesCS5D01G173100	syntenic	TRUE
TraesCS5A01G395600	TraesCS5B01G400400	TraesCS5D01G404900	syntenic	TRUE
TraesCS4A01G122300	TraesCS4B01G182200	TraesCS4D01G183600	syntenic	TRUE
TraesCS3A01G234700	TraesCS3B01G265100	TraesCS3D01G235100	syntenic	TRUE
TraesCS3A01G156400	TraesCS3B01G183100	TraesCS3D01G164300	syntenic	TRUE
TraesCS4A01G039400	TraesCS4B01G266100	TraesCS4D01G266000	syntenic	TRUE
TraesCS3A01G291000	TraesCS3B01G325700	TraesCS3D01G290800	syntenic	TRUE
TraesCS2A01G124000	TraesCS2B01G145900	TraesCS2D01G126800	syntenic	TRUE
TraesCS3A01G282200	TraesCS3B01G315900	TraesCS3D01G282200	syntenic	TRUE
TraesCS3A01G321200	TraesCS3B01G344500	TraesCS3D01G310100	syntenic	TRUE
TraesCS1A01G248000	TraesCS1B01G258400	TraesCS1D01G247400	syntenic	TRUE
TraesCS5A01G232200	TraesCS5B01G230500	TraesCS5D01G235800	syntenic	TRUE
TraesCS4A01G361200	TraesCS5B01G511700	TraesCS5D01G512200	syntenic	TRUE
TraesCS1A01G362100	TraesCS1B01G379300	TraesCS1D01G367000	syntenic	TRUE
TraesCS7A01G460000	TraesCS7B01G360800	TraesCS7D01G448000	syntenic	TRUE
TraesCS3A01G379100	TraesCS3B01G412000	TraesCS3D01G372600	syntenic	TRUE
TraesCS2A01G327500	TraesCS2B01G354500	TraesCS2D01G335400	syntenic	TRUE
TraesCS1A01G153800	TraesCS1B01G171300	TraesCS1D01G152200	syntenic	TRUE
TraesCS3A01G135600	TraesCS3B01G169400	TraesCS3D01G151600	syntenic	TRUE
TraesCS5A01G137500	TraesCS5B01G136200	TraesCS5D01G154500	syntenic	FALSE
TraesCS6A01G255600	TraesCS6B01G270000	TraesCS6D01G236800	syntenic	TRUE
TraesCS5A01G008700	TraesCS5B01G029900	TraesCS5D01G014100	non-syntenic	TRUE
TraesCS7A01G266700	TraesCS7B01G165700	TraesCS7D01G268100	syntenic	TRUE
TraesCS6A01G284500	TraesCS6B01G313200	TraesCS6D01G264900	syntenic	TRUE
TraesCS6A01G246700	TraesCS6B01G277900	TraesCS6D01G228900	syntenic	TRUE
TraesCS7A01G306300	TraesCS7B01G206500	TraesCS7D01G303000	syntenic	TRUE
TraesCS1A01G279400	TraesCS1B01G288500	TraesCS1D01G278700	syntenic	TRUE
TraesCS1A01G215300	TraesCS1B01G228800	TraesCS1D01G217800	syntenic	TRUE
TraesCS3A01G232400	TraesCS3B01G261700	TraesCS3D01G220800	syntenic	TRUE
TraesCS3A01G282700	TraesCS3B01G316400	TraesCS3D01G282700	syntenic	TRUE
TraesCS2A01G127700	TraesCS2B01G149700	TraesCS2D01G130100	syntenic	FALSE
TraesCS5A01G073200	TraesCS5B01G079500	TraesCS5D01G086100	syntenic	TRUE
TraesCS5A01G466900	TraesCS5B01G478700	TraesCS5D01G479800	syntenic	TRUE
TraesCS3A01G338000	TraesCS3B01G369600	TraesCS3D01G331400	syntenic	TRUE
TraesCS7A01G341500	TraesCS7B01G241400	TraesCS7D01G338100	syntenic	TRUE
TraesCS2A01G287800	TraesCS2B01G304500	TraesCS2D01G286100	syntenic	TRUE
TraesCS4A01G202000	TraesCS4B01G106200	TraesCS4D01G102900	syntenic	TRUE
TraesCS3A01G188900	TraesCS3B01G218300	TraesCS3D01G192600	syntenic	TRUE
TraesCS5A01G376300	TraesCS5B01G379900	TraesCS5D01G386300	syntenic	TRUE
TraesCS3A01G414300	TraesCS3B01G449100	TraesCS3D01G408800	syntenic	TRUE
TraesCS3A01G405400	TraesCS3B01G439100	TraesCS3D01G400600	syntenic	TRUE
TraesCS3A01G350600	TraesCS3B01G383000	TraesCS3D01G344600	syntenic	FALSE
TraesCS7A01G189800	TraesCS7B01G094700	TraesCS7D01G190900	syntenic	TRUE
TraesCS4A01G086900	TraesCS4B01G217500	TraesCS4D01G217800	syntenic	TRUE
TraesCS7A01G326900	TraesCS7B01G227600	TraesCS7D01G323700	syntenic	FALSE
TraesCS1A01G406400	TraesCS1B01G436600	TraesCS1D01G414800	syntenic	TRUE
TraesCS4A01G082200	TraesCS4B01G221800	TraesCS4D01G222200	syntenic	TRUE
TraesCS5A01G488000	TraesCS5B01G501800	TraesCS5D01G502900	syntenic	TRUE
TraesCS2A01G255500	TraesCS2B01G287000	TraesCS2D01G267200	syntenic	TRUE
TraesCS1A01G201700	TraesCS1B01G216000	TraesCS1D01G205300	syntenic	TRUE
TraesCS7A01G495900	TraesCS7B01G401300	TraesCS7D01G483300	syntenic	TRUE
TraesCS3A01G266400	TraesCS3B01G299900	TraesCS3D01G266600	syntenic	TRUE
TraesCS3A01G313700	TraesCS3B01G158200	TraesCS3D01G140600	syntenic	TRUE
TraesCS2A01G524500	TraesCS2B01G554600	TraesCS2D01G527500	syntenic	TRUE
TraesCS7A01G372100	TraesCS7B01G255600	TraesCS7D01G350800	syntenic	TRUE
TraesCS5A01G180600	TraesCS5B01G178400	TraesCS5D01G185100	syntenic	TRUE
TraesCS3A01G398900	TraesCS3B01G431200	TraesCS3D01G392900	syntenic	TRUE
TraesCS2A01G316600	TraesCS2B01G334700	TraesCS2D01G314500	syntenic	TRUE
TraesCS6A01G313500	TraesCS6B01G343200	TraesCS6D01G292600	syntenic	TRUE
TraesCS4A01G079300	TraesCS4B01G244900	TraesCS4D01G244500	syntenic	TRUE
TraesCS1A01G414100	TraesCS1B01G444100	TraesCS1D01G421500	syntenic	TRUE
TraesCS7A01G177000	TraesCS7B01G082000	TraesCS7D01G178300	syntenic	TRUE
TraesCS4A01G041100	TraesCS4B01G262000	TraesCS4D01G262000	syntenic	TRUE
TraesCS7A01G277900	TraesCS7B01G175700	TraesCS7D01G277700	syntenic	TRUE
TraesCS4A01G239100	TraesCS4B01G075900	TraesCS4D01G074500	syntenic	TRUE
TraesCS5A01G289100	TraesCS5B01G288500	TraesCS5D01G297000	syntenic	TRUE
TraesCS2A01G267300	TraesCS2B01G275400	TraesCS2D01G256800	syntenic	TRUE
TraesCS4A01G251500	TraesCS4B01G063300	TraesCS4D01G062300	syntenic	TRUE
TraesCS6A01G246000	TraesCS6B01G278500	TraesCS6D01G228300	syntenic	TRUE
TraesCS3A01G535000	TraesCS3B01G612100	TraesCS3D01G540500	syntenic	TRUE
TraesCS2A01G337000	TraesCS2B01G344900	TraesCS2D01G325900	syntenic	TRUE
TraesCS2A01G434300	TraesCS2B01G455400	TraesCS2D01G432100	syntenic	TRUE
TraesCS3A01G422700	TraesCS3B01G458000	TraesCS3D01G417900	syntenic	TRUE
TraesCS5A01G257700	TraesCS5B01G257000	TraesCS5D01G266000	syntenic	TRUE
TraesCS2A01G374700	TraesCS2B01G391700	TraesCS2D01G371100	syntenic	TRUE
TraesCS5A01G325700	TraesCS5B01G326000	TraesCS5D01G331800	syntenic	TRUE
TraesCS2A01G159100	TraesCS2B01G184700	TraesCS2D01G166200	syntenic	TRUE
TraesCS7A01G128200	TraesCS7B01G028000	TraesCS7D01G127000	syntenic	FALSE
TraesCS1A01G224900	TraesCS1B01G238100	TraesCS1D01G226300	syntenic	TRUE
TraesCS1A01G252500	TraesCS1B01G265500	TraesCS1D01G252200	syntenic	TRUE
TraesCS2A01G328700	TraesCS2B01G353600	TraesCS2D01G334000	syntenic	TRUE
TraesCS2A01G371900	TraesCS2B01G389000	TraesCS2D01G368200	syntenic	TRUE
TraesCS2A01G114900	TraesCS2B01G134100	TraesCS2D01G115700	syntenic	TRUE
TraesCS6A01G259700	TraesCS6B01G287000	TraesCS6D01G240700	syntenic	TRUE
TraesCS2A01G138200	TraesCS2B01G162100	TraesCS2D01G141200	syntenic	TRUE
TraesCS3A01G034400	TraesCS3B01G050000	TraesCS3D01G045900	syntenic	TRUE
TraesCS5A01G184900	TraesCS5B01G182900	TraesCS5D01G189900	syntenic	TRUE
TraesCS4A01G117200	TraesCS4B01G187200	TraesCS4D01G188500	syntenic	TRUE
TraesCS7A01G421100	TraesCS7B01G321500	TraesCS7D01G413500	syntenic	TRUE
TraesCS4A01G145800	TraesCS3B01G150300	TraesCS4D01G148800	non-syntenic	TRUE
TraesCS4A01G270400	TraesCS4B01G043700	TraesCS4D01G041200	syntenic	TRUE
TraesCS2A01G476400	TraesCS2B01G500000	TraesCS2D01G476300	syntenic	FALSE
TraesCS2A01G551600	TraesCS2B01G582800	TraesCS2D01G552700	syntenic	TRUE
TraesCS2A01G498700	TraesCS2B01G526800	TraesCS2D01G499000	syntenic	TRUE
TraesCS5A01G487200	TraesCS5B01G501000	TraesCS5D01G501400	syntenic	TRUE
TraesCS2A01G016300	TraesCS2B01G024300	TraesCS2D01G017800	syntenic	TRUE
TraesCS7A01G315500	TraesCS7B01G216500	TraesCS7D01G312500	syntenic	TRUE
TraesCS6A01G091400	TraesCS6B01G119600	TraesCS6D01G080300	syntenic	TRUE
TraesCS3A01G414200	TraesCS3B01G449000	TraesCS3D01G408700	syntenic	TRUE
TraesCS2A01G238800	TraesCS2B01G261100	TraesCS2D01G234900	syntenic	TRUE
TraesCS6A01G386400	TraesCS6B01G425400	TraesCS6D01G371000	syntenic	TRUE
TraesCS6A01G126100	TraesCS6B01G016000	TraesCS6D01G116400	non-syntenic	TRUE
TraesCS7A01G421800	TraesCS7B01G322100	TraesCS7D01G414000	syntenic	TRUE
TraesCS6A01G182400	TraesCS6B01G211200	TraesCS6D01G170000	syntenic	TRUE
TraesCS2A01G134700	TraesCS2B01G158100	TraesCS2D01G136800	syntenic	TRUE
TraesCS7A01G157300	TraesCS7B01G061600	TraesCS7D01G157800	syntenic	TRUE
TraesCS4A01G109400	TraesCS4B01G194800	TraesCS4D01G195500	syntenic	TRUE
TraesCS5A01G372200	TraesCS5B01G374300	TraesCS5D01G381700	syntenic	FALSE
TraesCS3A01G396400	TraesCS3B01G428400	TraesCS3D01G390400	syntenic	TRUE
TraesCS7A01G156900	TraesCS7B01G061100	TraesCS7D01G157300	syntenic	TRUE
TraesCS4A01G260000	TraesCS4B01G054600	TraesCS4D01G054700	syntenic	TRUE
TraesCS5A01G385700	TraesCS5B01G390800	TraesCS5D01G395700	syntenic	TRUE
TraesCS4A01G004700	TraesCS4B01G300300	TraesCS4D01G299200	syntenic	TRUE
TraesCS7A01G195700	TraesCS7B01G101400	TraesCS7D01G197200	syntenic	TRUE
TraesCS7A01G254800	TraesCS7B01G150900	TraesCS7D01G253300	syntenic	TRUE
TraesCS4A01G351500	TraesCS5B01G522000	TraesCS5D01G520900	syntenic	TRUE
TraesCS5A01G418100	TraesCS5B01G420200	TraesCS5D01G426100	syntenic	TRUE
TraesCS4A01G095100	TraesCS4B01G209400	TraesCS4D01G210200	syntenic	TRUE
TraesCS1A01G387800	TraesCS1B01G415300	TraesCS1D01G395800	syntenic	FALSE
TraesCS4A01G049500	TraesCS4B01G255400	TraesCS4D01G255100	syntenic	TRUE
TraesCS5A01G379900	TraesCS5B01G383500	TraesCS5D01G389400	syntenic	TRUE
TraesCS2A01G480000	TraesCS2B01G504800	TraesCS2D01G479200	syntenic	TRUE
TraesCS2A01G441600	TraesCS2B01G461800	TraesCS2D01G439300	syntenic	TRUE
TraesCS7A01G399900	TraesCS7B01G300000	TraesCS7D01G393700	syntenic	FALSE
TraesCS5A01G266800	TraesCS5B01G266400	TraesCS5D01G274700	syntenic	TRUE
TraesCS5A01G331400	TraesCS5B01G331800	TraesCS5D01G337300	syntenic	TRUE
TraesCS2A01G183600	TraesCS2B01G210200	TraesCS2D01G191500	syntenic	TRUE
TraesCS2A01G363700	TraesCS2B01G381700	TraesCS2D01G361500	syntenic	TRUE
TraesCS2A01G326900	TraesCS2B01G355100	TraesCS2D01G336000	syntenic	FALSE
TraesCS5A01G516700	TraesCS4B01G348700	TraesCS4D01G343100	syntenic	FALSE
TraesCS5A01G256200	TraesCS5B01G255400	TraesCS5D01G264300	syntenic	TRUE
TraesCS4A01G177200	TraesCS4B01G140600	TraesCS4D01G135300	syntenic	TRUE
TraesCS6A01G248300	TraesCS6B01G276400	TraesCS6D01G230400	syntenic	TRUE
TraesCS5A01G049400	TraesCS5B01G054600	TraesCS5D01G060200	syntenic	TRUE
TraesCS1A01G179300	TraesCS1B01G201200	TraesCS1D01G177600	syntenic	FALSE
TraesCS5A01G046400	TraesCS5B01G050900	TraesCS5D01G056600	syntenic	TRUE
TraesCS7A01G435400	TraesCS7B01G335100	TraesCS7D01G426100	syntenic	TRUE
TraesCS2A01G569400	TraesCS2B01G627600	TraesCS2D01G580300	syntenic	TRUE
TraesCS6A01G079300	TraesCS6B01G106900	TraesCS6D01G073000	syntenic	FALSE
TraesCS7A01G319700	TraesCS7B01G220700	TraesCS7D01G316300	syntenic	TRUE
TraesCS2A01G576900	TraesCS2B01G610500	TraesCS2D01G587800	syntenic	TRUE
TraesCS1A01G232300	TraesCS1B01G245600	TraesCS1D01G233600	syntenic	TRUE
TraesCS2A01G388000	TraesCS2B01G405900	TraesCS2D01G385800	syntenic	TRUE
TraesCS6A01G146800	TraesCS6B01G175000	TraesCS6D01G136100	syntenic	TRUE
TraesCS2A01G262600	TraesCS2B01G279500	TraesCS2D01G261400	syntenic	TRUE
TraesCS6A01G294900	TraesCS6B01G324900	TraesCS6D01G275500	syntenic	TRUE
TraesCS7A01G229700	TraesCS7B01G195600	TraesCS7D01G230300	syntenic	TRUE
TraesCS1A01G025700	TraesCS1B01G032600	TraesCS1D01G026100	syntenic	TRUE
TraesCS2A01G410900	TraesCS2B01G429800	TraesCS2D01G408300	syntenic	TRUE
TraesCS4A01G022200	TraesCS4B01G281100	TraesCS4D01G279800	syntenic	TRUE
TraesCS1A01G273800	TraesCS1B01G283500	TraesCS1D01G273900	syntenic	TRUE
TraesCS4A01G331500	TraesCS5B01G546800	TraesCS5D01G541000	syntenic	FALSE
TraesCS7A01G342700	TraesCS7B01G240300	TraesCS7D01G336700	syntenic	TRUE
TraesCS6A01G061000	TraesCS6B01G081400	TraesCS6D01G063600	syntenic	TRUE
TraesCS3A01G504800	TraesCS3B01G567900	TraesCS3D01G511400	syntenic	FALSE
TraesCS4A01G117900	TraesCS4B01G186500	TraesCS4D01G187800	syntenic	TRUE
TraesCS2A01G323800	TraesCS2B01G358500	TraesCS2D01G338400	non-syntenic	TRUE
TraesCS6A01G357500	TraesCS6B01G389500	TraesCS6D01G339500	syntenic	TRUE
TraesCS7A01G265000	TraesCS7B01G163100	TraesCS7D01G265800	syntenic	TRUE
TraesCS2A01G076800	TraesCS2B01G091700	TraesCS2D01G075400	syntenic	TRUE
TraesCS4A01G186000	TraesCS4B01G132900	TraesCS4D01G127700	syntenic	TRUE
TraesCS2A01G277200	TraesCS2B01G294400	TraesCS2D01G275900	syntenic	TRUE
TraesCS2A01G374500	TraesCS2B01G391500	TraesCS2D01G370900	syntenic	TRUE
TraesCS2A01G178400	TraesCS2B01G205400	TraesCS2D01G187000	syntenic	TRUE
TraesCS5A01G525600	TraesCS4B01G356200	TraesCS4D01G349900	syntenic	TRUE
TraesCS1A01G329900	TraesCS1B01G343500	TraesCS1D01G332200	syntenic	TRUE
TraesCS5A01G305600	TraesCS5B01G306100	TraesCS5D01G312700	syntenic	TRUE
TraesCS6A01G198100	TraesCS6B01G231100	TraesCS6D01G182200	non-syntenic	TRUE
TraesCS7A01G332800	TraesCS7B01G244700	TraesCS7D01G340800	syntenic	TRUE
TraesCS6A01G081100	TraesCS6B01G108400	TraesCS6D01G074600	syntenic	FALSE
TraesCS4A01G348400	TraesCS5B01G379100	TraesCS5D01G523700	syntenic	TRUE
TraesCS2A01G216600	TraesCS2B01G241900	TraesCS2D01G222500	non-syntenic	TRUE
TraesCS5A01G252500	TraesCS5B01G251200	TraesCS5D01G260100	syntenic	TRUE
TraesCS3A01G343300	TraesCS3B01G375500	TraesCS3D01G337200	syntenic	TRUE
TraesCS7A01G359000	TraesCS7B01G268200	TraesCS7D01G363500	syntenic	TRUE
TraesCS6A01G400100	TraesCS6B01G440300	TraesCS6D01G384300	syntenic	TRUE
TraesCS5A01G305300	TraesCS5B01G305800	TraesCS5D01G312300	syntenic	TRUE
TraesCS7A01G146300	TraesCS7B01G048900	TraesCS7D01G147900	syntenic	TRUE
TraesCS1A01G201000	TraesCS1B01G215400	TraesCS1D01G204400	syntenic	TRUE
TraesCS4A01G213500	TraesCS4B01G102000	TraesCS4D01G098600	syntenic	TRUE
TraesCS5A01G474500	TraesCS5B01G487800	TraesCS5D01G487300	syntenic	TRUE
TraesCS2A01G210000	TraesCS2B01G236200	TraesCS2D01G216800	syntenic	TRUE
TraesCS5A01G402900	TraesCS5B01G407700	TraesCS5D01G412900	syntenic	TRUE
TraesCS3A01G432100	TraesCS3B01G468100	TraesCS3D01G425400	syntenic	FALSE
TraesCS3A01G218600	TraesCS3B01G249400	TraesCS3D01G233800	syntenic	TRUE
TraesCS2A01G253200	TraesCS2B01G272800	TraesCS2D01G253800	syntenic	TRUE
TraesCS3A01G249700	TraesCS3B01G278900	TraesCS3D01G249800	syntenic	FALSE
TraesCS3A01G268400	TraesCS3B01G302800	TraesCS3D01G268500	syntenic	TRUE
TraesCS5A01G343000	TraesCS5B01G342800	TraesCS5D01G348900	syntenic	TRUE
TraesCS5A01G171800	TraesCS5B01G169100	TraesCS5D01G176600	non-syntenic	TRUE
TraesCS3A01G116700	TraesCS3B01G135700	TraesCS3D01G118500	syntenic	TRUE
TraesCS4A01G108600	TraesCS4B01G196000	TraesCS4D01G196300	syntenic	TRUE
TraesCS4A01G061100	TraesCS4B01G236500	TraesCS4D01G237900	syntenic	FALSE
TraesCS5A01G070900	TraesCS5B01G076700	TraesCS5D01G082900	syntenic	FALSE
TraesCS3A01G250300	TraesCS3B01G279800	TraesCS3D01G250700	syntenic	FALSE
TraesCS1A01G152400	TraesCS1B01G170000	TraesCS1D01G149500	syntenic	TRUE
TraesCS3A01G263600	TraesCS3B01G296800	TraesCS3D01G263500	syntenic	TRUE
TraesCS1A01G045500	TraesCS1B01G058800	TraesCS1D01G046200	syntenic	TRUE
TraesCS5A01G049300	TraesCS5B01G054400	TraesCS5D01G059900	syntenic	TRUE
TraesCS3A01G190200	TraesCS3B01G219100	TraesCS3D01G193700	syntenic	TRUE
TraesCS1A01G237900	TraesCS1B01G246400	TraesCS1D01G234700	syntenic	TRUE
TraesCS3A01G281100	TraesCS3B01G314800	TraesCS3D01G281000	syntenic	TRUE
TraesCS3A01G306300	TraesCS3B01G330300	TraesCS3D01G295600	non-syntenic	TRUE
TraesCS7A01G389400	TraesCS7B01G291200	TraesCS7D01G385400	syntenic	TRUE
TraesCS5A01G372100	TraesCS5B01G374200	TraesCS5D01G381600	syntenic	TRUE
TraesCS1A01G423700	TraesCS1B01G455700	TraesCS1D01G432300	syntenic	TRUE
TraesCS4A01G062600	TraesCS4B01G239400	TraesCS4D01G239400	syntenic	TRUE
TraesCS2A01G551400	TraesCS2B01G582600	TraesCS2D01G552500	syntenic	TRUE
TraesCS1A01G074400	TraesCS1B01G093300	TraesCS1D01G077300	syntenic	TRUE
TraesCS7A01G321600	TraesCS7B01G222500	TraesCS7D01G318600	syntenic	TRUE
TraesCS5A01G195700	TraesCS5B01G187700	TraesCS5D01G195300	syntenic	TRUE
TraesCS5A01G314400	TraesCS5B01G315100	TraesCS5D01G320600	syntenic	TRUE
TraesCS2A01G427000	TraesCS2B01G447400	TraesCS2D01G425100	syntenic	TRUE
TraesCS5A01G523600	TraesCS4B01G354300	TraesCS4D01G348000	syntenic	TRUE
TraesCS5A01G443300	TraesCS5B01G447900	TraesCS5D01G450800	syntenic	TRUE
TraesCS4A01G132800	TraesCS4B01G171900	TraesCS4D01G173900	syntenic	TRUE
TraesCS7A01G225200	TraesCS7B01G194400	TraesCS7D01G229200	syntenic	TRUE
TraesCS1A01G321600	TraesCS1B01G334000	TraesCS1D01G321700	syntenic	FALSE
TraesCS1A01G377900	TraesCS1B01G398700	TraesCS1D01G384900	syntenic	TRUE
TraesCS7A01G418800	TraesCS7B01G319000	TraesCS7D01G411400	syntenic	TRUE
TraesCS5A01G167100	TraesCS5B01G164100	TraesCS5D01G171400	syntenic	TRUE
TraesCS1A01G183300	TraesCS1B01G191900	TraesCS1D01G193900	syntenic	TRUE
TraesCS2A01G249800	TraesCS2B01G271100	TraesCS2D01G251200	syntenic	TRUE
TraesCS7A01G252600	TraesCS7B01G138300	TraesCS7D01G251400	non-syntenic	TRUE
TraesCS4A01G030800	TraesCS4B01G275200	TraesCS4D01G273800	syntenic	TRUE
TraesCS1A01G182600	TraesCS1B01G198100	TraesCS1D01G185900	syntenic	TRUE
TraesCS7A01G378900	TraesCS7B01G280800	TraesCS7D01G375800	syntenic	TRUE
TraesCS2A01G563500	TraesCS2B01G622700	TraesCS2D01G571900	syntenic	TRUE
TraesCS1A01G141100	TraesCS1B01G157500	TraesCS1D01G140100	syntenic	TRUE
TraesCS5A01G198400	TraesCS5B01G197100	TraesCS5D01G204300	syntenic	TRUE
TraesCS4A01G053100	TraesCS4B01G251400	TraesCS4D01G251400	syntenic	TRUE
TraesCS5A01G223500	TraesCS5B01G222500	TraesCS5D01G231100	syntenic	TRUE
TraesCS6A01G245600	TraesCS6B01G278800	TraesCS6D01G228000	syntenic	TRUE
TraesCS6A01G323500	TraesCS6B01G354100	TraesCS6D01G303300	syntenic	TRUE
TraesCS3A01G437800	TraesCS3B01G471800	TraesCS3D01G430100	syntenic	TRUE
TraesCS5A01G329000	TraesCS5B01G329100	TraesCS5D01G334900	syntenic	TRUE
TraesCS1A01G240200	TraesCS1B01G252300	TraesCS1D01G240300	syntenic	TRUE
TraesCS4A01G049100	TraesCS4B01G255700	TraesCS4D01G255800	syntenic	TRUE
TraesCS1A01G246500	TraesCS1B01G257200	TraesCS1D01G245800	syntenic	TRUE
TraesCS4A01G289500	TraesCS4B01G025400	TraesCS4D01G022500	syntenic	FALSE
TraesCS7A01G141900	TraesCS7B01G044000	TraesCS7D01G143100	syntenic	TRUE
TraesCS3A01G105700	TraesCS3B01G124200	TraesCS3D01G107900	syntenic	TRUE
TraesCS3A01G282000	TraesCS3B01G315700	TraesCS3D01G282000	syntenic	TRUE
TraesCS6A01G152200	TraesCS6B01G180200	TraesCS6D01G142000	syntenic	FALSE
TraesCS2A01G217600	TraesCS2B01G243100	TraesCS2D01G223400	syntenic	TRUE
TraesCS5A01G484800	TraesCS5B01G498100	TraesCS5D01G498300	syntenic	TRUE
TraesCS5A01G105200	TraesCS5B01G108200	TraesCS5D01G115800	syntenic	TRUE
TraesCS2A01G555200	TraesCS2B01G588700	TraesCS2D01G559300	syntenic	TRUE
TraesCS2A01G434900	TraesCS2B01G458000	TraesCS2D01G434900	syntenic	TRUE
TraesCS3A01G200600	TraesCS3B01G226200	TraesCS3D01G203300	syntenic	TRUE
TraesCS3A01G331100	TraesCS3B01G361200	TraesCS3D01G324500	syntenic	TRUE
TraesCS6A01G353100	TraesCS6B01G385800	TraesCS6D01G335500	syntenic	TRUE
TraesCS2A01G181200	TraesCS2B01G207800	TraesCS2D01G189100	syntenic	TRUE
TraesCS4A01G071700	TraesCS4B01G227600	TraesCS4D01G228500	syntenic	TRUE
TraesCS3A01G096900	TraesCS3B01G112700	TraesCS3D01G097500	syntenic	TRUE
TraesCS2A01G463200	TraesCS2B01G484900	TraesCS2D01G463900	syntenic	TRUE
TraesCS2A01G129200	TraesCS2B01G151500	TraesCS2D01G131800	syntenic	TRUE
TraesCS2A01G296900	TraesCS2B01G313100	TraesCS2D01G294800	syntenic	FALSE
TraesCS6A01G147100	TraesCS6B01G175300	TraesCS6D01G136400	syntenic	TRUE
TraesCS2A01G010000	TraesCS2B01G012400	TraesCS2D01G010600	syntenic	TRUE
TraesCS6A01G248200	TraesCS6B01G276500	TraesCS6D01G230300	syntenic	TRUE
TraesCS7A01G545300	TraesCS1B01G378200	TraesCS2D01G245400	non-syntenic	TRUE
TraesCS1A01G065800	TraesCS1B01G084000	TraesCS1D01G066800	syntenic	TRUE
TraesCS5A01G090200	TraesCS5B01G096000	TraesCS5D01G102300	syntenic	TRUE
TraesCS7A01G236100	TraesCS7B01G134100	TraesCS7D01G236100	syntenic	TRUE
TraesCS5A01G038700	TraesCS5B01G040500	TraesCS5D01G046000	syntenic	TRUE
TraesCS2A01G105400	TraesCS2B01G122300	TraesCS2D01G105000	syntenic	TRUE
TraesCS7A01G312300	TraesCS7B01G212000	TraesCS7D01G308700	syntenic	TRUE
TraesCS7A01G251500	TraesCS7B01G139600	TraesCS7D01G249600	syntenic	TRUE
TraesCS4A01G142400	TraesCS6B01G333900	TraesCS6D01G284800	non-syntenic	TRUE
TraesCS4A01G010200	TraesCS4B01G294100	TraesCS4D01G293000	syntenic	TRUE
TraesCS1A01G065900	TraesCS1B01G084100	TraesCS1D01G066900	syntenic	TRUE
TraesCS3A01G440600	TraesCS3B01G474700	TraesCS3D01G433200	syntenic	TRUE
TraesCS4A01G043100	TraesCS4B01G263700	TraesCS4D01G263900	syntenic	TRUE
TraesCS7A01G422600	TraesCS7B01G323000	TraesCS7D01G415000	syntenic	FALSE
TraesCS4A01G048800	TraesCS4B01G256000	TraesCS4D01G256100	syntenic	TRUE
TraesCS4A01G001900	TraesCS4B01G303200	TraesCS4D01G301700	syntenic	TRUE
TraesCS6A01G134000	TraesCS6B01G162200	TraesCS6D01G123300	syntenic	TRUE
TraesCS4A01G291100	TraesCS4B01G023100	TraesCS4D01G020700	syntenic	TRUE
TraesCS1A01G158200	TraesCS1B01G174200	TraesCS1D01G155500	syntenic	TRUE
TraesCS4A01G145500	TraesCS4B01G124700	TraesCS4D01G153500	non-syntenic	TRUE
TraesCS5A01G132400	TraesCS5B01G132500	TraesCS5D01G140600	syntenic	TRUE
TraesCS7A01G126900	TraesCS7B01G026300	TraesCS7D01G124700	syntenic	TRUE
TraesCS3A01G322400	TraesCS3B01G344400	TraesCS3D01G309200	syntenic	TRUE
TraesCS7A01G307300	TraesCS7B01G207600	TraesCS7D01G304100	syntenic	TRUE
TraesCS4A01G341200	TraesCS5B01G533300	TraesCS5D01G531500	syntenic	TRUE
TraesCS3A01G343100	TraesCS3B01G375300	TraesCS3D01G337100	syntenic	FALSE
TraesCS2A01G312000	TraesCS2B01G328800	TraesCS2D01G310300	syntenic	TRUE
TraesCS2A01G076200	TraesCS2B01G090900	TraesCS2D01G074900	syntenic	TRUE
TraesCS5A01G195800	TraesCS5B01G187600	TraesCS5D01G195200	syntenic	TRUE
TraesCS2A01G173400	TraesCS2B01G199700	TraesCS2D01G180600	syntenic	TRUE
TraesCS5A01G123900	TraesCS5B01G123500	TraesCS5D01G131800	syntenic	TRUE
TraesCS3A01G048000	TraesCS3B01G034100	TraesCS3D01G031400	syntenic	TRUE
TraesCS1A01G072600	TraesCS1B01G091500	TraesCS1D01G075500	syntenic	TRUE
TraesCS1A01G173000	TraesCS1B01G191300	TraesCS1D01G165700	syntenic	TRUE
TraesCS6A01G252000	TraesCS6B01G273500	TraesCS6D01G233500	syntenic	TRUE
TraesCS1A01G069900	TraesCS1B01G088400	TraesCS1D01G072500	syntenic	TRUE
TraesCS5A01G320200	TraesCS5B01G320400	TraesCS5D01G326100	syntenic	TRUE
TraesCS1A01G236200	TraesCS1B01G247500	TraesCS1D01G236100	syntenic	FALSE
TraesCS1A01G362800	TraesCS1B01G380000	TraesCS1D01G367700	syntenic	TRUE
TraesCS2A01G583900	TraesCS2B01G602700	TraesCS2D01G595900	syntenic	TRUE
TraesCS3A01G317600	TraesCS3B01G348800	TraesCS3D01G313700	syntenic	TRUE
TraesCS3A01G347000	TraesCS3B01G378700	TraesCS3D01G340600	syntenic	FALSE
TraesCS3A01G007600	TraesCS3B01G006300	TraesCS3D01G003100	syntenic	TRUE
TraesCS7A01G424800	TraesCS7B01G325100	TraesCS7D01G416800	syntenic	TRUE
TraesCS5A01G169900	TraesCS5B01G166700	TraesCS5D01G174300	syntenic	TRUE
TraesCS1A01G034500	TraesCS1B01G050500	TraesCS1D01G035900	syntenic	FALSE
TraesCS2A01G521500	TraesCS2B01G550800	TraesCS2D01G523300	syntenic	TRUE
TraesCS4A01G277900	TraesCS4B01G035200	TraesCS4D01G033200	syntenic	FALSE
TraesCS4A01G052500	TraesCS4B01G251800	TraesCS4D01G251800	non-syntenic	TRUE
TraesCS3A01G514200	TraesCS3B01G582900	TraesCS3D01G520500	syntenic	TRUE
TraesCS5A01G011400	TraesCS5B01G009300	TraesCS5D01G016300	syntenic	TRUE
TraesCS4A01G275000	TraesCS4B01G038500	TraesCS4D01G035400	syntenic	TRUE
TraesCS5A01G162200	TraesCS5B01G159700	TraesCS5D01G166700	syntenic	TRUE
TraesCS2A01G532700	TraesCS2B01G562200	TraesCS2D01G534500	syntenic	TRUE
TraesCS1A01G185200	TraesCS1B01G193100	TraesCS1D01G191700	syntenic	TRUE
TraesCS2A01G325200	TraesCS2B01G356700	TraesCS2D01G337500	syntenic	TRUE
TraesCS5A01G195500	TraesCS5B01G187900	TraesCS5D01G195500	syntenic	TRUE
TraesCS5A01G207600	TraesCS5B01G205900	TraesCS5D01G213700	syntenic	TRUE
TraesCS3A01G252600	TraesCS3B01G284200	TraesCS3D01G253200	syntenic	TRUE
TraesCS5A01G320700	TraesCS5B01G321000	TraesCS5D01G327400	syntenic	TRUE
TraesCS4A01G262200	TraesCS4B01G052600	TraesCS4D01G052800	syntenic	TRUE
TraesCS3A01G385700	TraesCS3B01G417900	TraesCS3D01G378800	syntenic	TRUE
TraesCS3A01G135700	TraesCS3B01G153800	TraesCS3D01G136700	syntenic	TRUE
TraesCS2A01G518000	TraesCS2B01G546600	TraesCS2D01G519600	syntenic	TRUE
TraesCS4A01G178000	TraesCS4B01G138000	TraesCS4D01G132800	syntenic	TRUE
TraesCS3A01G023700	TraesCS3B01G021100	TraesCS3D01G022500	syntenic	TRUE
TraesCS2A01G307000	TraesCS2B01G323600	TraesCS2D01G305400	non-syntenic	TRUE
TraesCS2A01G324700	TraesCS2B01G357600	TraesCS2D01G338200	syntenic	TRUE
TraesCS4A01G224300	TraesCS4B01G091800	TraesCS4D01G088800	syntenic	TRUE
TraesCS3A01G402700	TraesCS3B01G436300	TraesCS3D01G397700	syntenic	TRUE
TraesCS5A01G030700	TraesCS5B01G030500	TraesCS5D01G038900	syntenic	TRUE
TraesCS5A01G001400	TraesCS5B01G002700	TraesCS5D01G001800	syntenic	TRUE
TraesCS5A01G377300	TraesCS5B01G380900	TraesCS5D01G387300	syntenic	FALSE
TraesCS4A01G254200	TraesCS4B01G060300	TraesCS4D01G060000	syntenic	TRUE
TraesCS5A01G198300	TraesCS5B01G197000	TraesCS5D01G204200	syntenic	TRUE
TraesCS5A01G184600	TraesCS5B01G182600	TraesCS5D01G189600	syntenic	FALSE
TraesCS3A01G158800	TraesCS3B01G189800	TraesCS3D01G166500	syntenic	TRUE
TraesCS1A01G260700	TraesCS1B01G271300	TraesCS1D01G260700	syntenic	TRUE
TraesCS3A01G164100	TraesCS3B01G202000	TraesCS3D01G177800	syntenic	TRUE
TraesCS1A01G222600	TraesCS1B01G235900	TraesCS1D01G224200	syntenic	TRUE
TraesCS3A01G381400	TraesCS3B01G414100	TraesCS3D01G374600	syntenic	TRUE
TraesCS5A01G238200	TraesCS5B01G236700	TraesCS5D01G245100	syntenic	FALSE
TraesCS5A01G233400	TraesCS5B01G231900	TraesCS5D01G240300	syntenic	TRUE
TraesCS7A01G460700	TraesCS7B01G361900	TraesCS7D01G448600	syntenic	TRUE
TraesCS5A01G231800	TraesCS5B01G230100	TraesCS5D01G236100	syntenic	TRUE
TraesCS1A01G145900	TraesCS1B01G164100	TraesCS1D01G144500	syntenic	TRUE
TraesCS5A01G103400	TraesCS5B01G107600	TraesCS5D01G115200	syntenic	TRUE
TraesCS1A01G255600	TraesCS1B01G266300	TraesCS1D01G254900	syntenic	TRUE
TraesCS4A01G222500	TraesCS4B01G094000	TraesCS4D01G090800	syntenic	TRUE
TraesCS3A01G149200	TraesCS3B01G176500	TraesCS3D01G157300	syntenic	TRUE
TraesCS6A01G181700	TraesCS6B01G210600	TraesCS6D01G169100	syntenic	TRUE
TraesCS1A01G347800	TraesCS1B01G362400	TraesCS1D01G350700	syntenic	TRUE
TraesCS3A01G048500	TraesCS3B01G050500	TraesCS3D01G030800	syntenic	TRUE
TraesCS2A01G395200	TraesCS2B01G413300	TraesCS2D01G393000	syntenic	TRUE
TraesCS4A01G316700	TraesCS5B01G562300	TraesCS5D01G567100	syntenic	TRUE
TraesCS2A01G218500	TraesCS2B01G243900	TraesCS2D01G224900	syntenic	TRUE
TraesCS1A01G232200	TraesCS1B01G245500	TraesCS1D01G233500	syntenic	TRUE
TraesCS4A01G038000	TraesCS4B01G267700	TraesCS4D01G267300	syntenic	TRUE
TraesCS2A01G497500	TraesCS2B01G525700	TraesCS2D01G497500	syntenic	TRUE
TraesCS1A01G256000	TraesCS1B01G266700	TraesCS1D01G255300	syntenic	TRUE
TraesCS3A01G494600	TraesCS3B01G556300	TraesCS3D01G501800	syntenic	TRUE
TraesCS4A01G110700	TraesCS4B01G193400	TraesCS4D01G194400	syntenic	TRUE
TraesCS5A01G036100	TraesCS5B01G036700	TraesCS5D01G044200	syntenic	FALSE
TraesCS7A01G246600	TraesCS7B01G144700	TraesCS7D01G245400	syntenic	TRUE
TraesCS5A01G380000	TraesCS5B01G383600	TraesCS5D01G389500	syntenic	TRUE
TraesCS7A01G189700	TraesCS7B01G094600	TraesCS7D01G190800	syntenic	TRUE
TraesCS7A01G239600	TraesCS7B01G135100	TraesCS7D01G237200	syntenic	TRUE
TraesCS7A01G351000	TraesCS7B01G231900	TraesCS7D01G327800	syntenic	TRUE
TraesCS1A01G159200	TraesCS1B01G175600	TraesCS1D01G156600	syntenic	TRUE
TraesCS3A01G235200	TraesCS3B01G264700	TraesCS3D01G235800	syntenic	TRUE
TraesCS4A01G365000	TraesCS5B01G508500	TraesCS5D01G508400	syntenic	FALSE
TraesCS3A01G276900	TraesCS3B01G311100	TraesCS3D01G277100	syntenic	TRUE
TraesCS2A01G023200	TraesCS2B01G033300	TraesCS2D01G024300	syntenic	TRUE
TraesCS4A01G118300	TraesCS4B01G186100	TraesCS4D01G187200	syntenic	TRUE
TraesCS3A01G114800	TraesCS3B01G134200	TraesCS3D01G117200	syntenic	TRUE
TraesCS3A01G485100	TraesCS3B01G532800	TraesCS3D01G480400	syntenic	TRUE
TraesCS7A01G184200	TraesCS5B01G461900	TraesCS5D01G463700	non-syntenic	TRUE
TraesCS3A01G373000	TraesCS3B01G405300	TraesCS3D01G365900	syntenic	TRUE
TraesCS4A01G050400	TraesCS4B01G254200	TraesCS4D01G254000	syntenic	TRUE
TraesCS1A01G427600	TraesCS1B01G462500	TraesCS1D01G437300	syntenic	TRUE
TraesCS2A01G179600	TraesCS2B01G206800	TraesCS2D01G188200	syntenic	TRUE
TraesCS6A01G417300	TraesCS6B01G472100	TraesCS6D01G402600	syntenic	TRUE
TraesCS1A01G218300	TraesCS1B01G231800	TraesCS1D01G219900	syntenic	TRUE
TraesCS2A01G252200	TraesCS2B01G272000	TraesCS2D01G252900	syntenic	TRUE
TraesCS3A01G432400	TraesCS3B01G468300	TraesCS3D01G425600	syntenic	TRUE
TraesCS6A01G027900	TraesCS6B01G039500	TraesCS6D01G031100	syntenic	TRUE
TraesCS5A01G147400	TraesCS5B01G146000	TraesCS5D01G145200	syntenic	TRUE
TraesCS2A01G330300	TraesCS2B01G351900	TraesCS2D01G332400	syntenic	TRUE
TraesCS2A01G058600	TraesCS2B01G070800	TraesCS2D01G057800	syntenic	TRUE
TraesCS5A01G079600	TraesCS5B01G086300	TraesCS5D01G092600	syntenic	TRUE
TraesCS3A01G254600	TraesCS3B01G286600	TraesCS3D01G255500	syntenic	TRUE
TraesCS3A01G402900	TraesCS3B01G436400	TraesCS3D01G397800	syntenic	TRUE
TraesCS3A01G099400	TraesCS3B01G115800	TraesCS3D01G099700	syntenic	TRUE
TraesCS3A01G215300	TraesCS3B01G245300	TraesCS3D01G217300	syntenic	FALSE
TraesCS3A01G123700	TraesCS3B01G144100	TraesCS3D01G125300	syntenic	TRUE
TraesCS5A01G505500	TraesCS4B01G335800	TraesCS4D01G331300	syntenic	TRUE
TraesCS6A01G302500	TraesCS6B01G331700	TraesCS6D01G282000	syntenic	TRUE
TraesCS7A01G279000	TraesCS7B01G181200	TraesCS7D01G278800	syntenic	TRUE
TraesCS4A01G067100	TraesCS4B01G244700	TraesCS4D01G244700	syntenic	TRUE
TraesCS3A01G287800	TraesCS3B01G322500	TraesCS3D01G287600	syntenic	FALSE
TraesCS3A01G524900	TraesCS3B01G592200	TraesCS3D01G530100	non-syntenic	TRUE
TraesCS4A01G299000	TraesCS4B01G014400	TraesCS4D01G012600	syntenic	TRUE
TraesCS3A01G175900	TraesCS3B01G205600	TraesCS3D01G181600	syntenic	TRUE
TraesCS6A01G123700	TraesCS6B01G151800	TraesCS6D01G113800	syntenic	TRUE
TraesCS2A01G472500	TraesCS2B01G495200	TraesCS2D01G472100	syntenic	FALSE
TraesCS1A01G343600	TraesCS3B01G188300	TraesCS2D01G244000	syntenic	TRUE
TraesCS2A01G572500	TraesCS2B01G615100	TraesCS2D01G583700	syntenic	TRUE
TraesCS4A01G299600	TraesCS4B01G014000	TraesCS4D01G011900	syntenic	FALSE
TraesCS5A01G258500	TraesCS5B01G257500	TraesCS5D01G266500	syntenic	FALSE
TraesCS5A01G395800	TraesCS5B01G400600	TraesCS5D01G405100	syntenic	TRUE
TraesCS3A01G065000	TraesCS3B01G078200	TraesCS3D01G065700	syntenic	TRUE
TraesCS7A01G087100	TraesCS6B01G109700	TraesCS7D01G081600	non-syntenic	FALSE
TraesCS7A01G443500	TraesCS7B01G342300	TraesCS7D01G432700	syntenic	TRUE
TraesCS7A01G328400	TraesCS7B01G229000	TraesCS7D01G325100	syntenic	TRUE
TraesCS3A01G460600	TraesCS3B01G501700	TraesCS3D01G454100	syntenic	FALSE
TraesCS3A01G037100	TraesCS3B01G046800	TraesCS3D01G042600	syntenic	TRUE
TraesCS5A01G503900	TraesCS4B01G332800	TraesCS4D01G329500	syntenic	TRUE
TraesCS7A01G128400	TraesCS7B01G028300	TraesCS7D01G127200	syntenic	TRUE
TraesCS5A01G130700	TraesCS5B01G130600	TraesCS5D01G138200	syntenic	TRUE
TraesCS5A01G250100	TraesCS5B01G248100	TraesCS5D01G257700	syntenic	TRUE
TraesCS2A01G191300	TraesCS2B01G215400	TraesCS2D01G196400	syntenic	TRUE
TraesCS1A01G013200	TraesCS1B01G012300	TraesCS1D01G011300	non-syntenic	TRUE
TraesCS1A01G313400	TraesCS1B01G325200	TraesCS1D01G313900	syntenic	TRUE
TraesCS5A01G063500	TraesCS5B01G068900	TraesCS5D01G074700	syntenic	TRUE
TraesCS2A01G428000	TraesCS2B01G448400	TraesCS2D01G426000	syntenic	TRUE
TraesCS7A01G336700	TraesCS7B01G248300	TraesCS7D01G344400	syntenic	TRUE
TraesCS4A01G128500	TraesCS4B01G176300	TraesCS4D01G178100	syntenic	TRUE
TraesCS5A01G158700	TraesCS5B01G156600	TraesCS5D01G163800	syntenic	TRUE
TraesCS7A01G338400	TraesCS7B01G249600	TraesCS7D01G345600	syntenic	TRUE
TraesCS5A01G199800	TraesCS5B01G198100	TraesCS5D01G205400	syntenic	TRUE
TraesCS3A01G209600	TraesCS3B01G239600	TraesCS3D01G212500	syntenic	TRUE
TraesCS7A01G174000	TraesCS7B01G079100	TraesCS7D01G175000	syntenic	TRUE
TraesCS5A01G459500	TraesCS5B01G469300	TraesCS5D01G470600	syntenic	TRUE
TraesCS2A01G525400	TraesCS2B01G555300	TraesCS2D01G528300	syntenic	TRUE
TraesCS5A01G215600	TraesCS5B01G214100	TraesCS5D01G223400	syntenic	TRUE
TraesCS4A01G214000	TraesCS4B01G102300	TraesCS4D01G099000	syntenic	TRUE
TraesCS6A01G214600	TraesCS6B01G244700	TraesCS6D01G197400	syntenic	TRUE
TraesCS3A01G325100	TraesCS3B01G354000	TraesCS3D01G318500	syntenic	TRUE
TraesCS7A01G253400	TraesCS7B01G149700	TraesCS7D01G252000	syntenic	TRUE
TraesCS3A01G313100	TraesCS3B01G158800	TraesCS3D01G141200	syntenic	TRUE
TraesCS2A01G053500	TraesCS2B01G067400	TraesCS6D01G140200	non-syntenic	TRUE
TraesCS1A01G288200	TraesCS1B01G297600	TraesCS1D01G287200	syntenic	TRUE
TraesCS7A01G456600	TraesCS7B01G357300	TraesCS7D01G445300	syntenic	TRUE
TraesCS1A01G356000	TraesCS1B01G365400	TraesCS1D01G354300	syntenic	TRUE
TraesCS6A01G122700	TraesCS6B01G150900	TraesCS6D01G112900	syntenic	TRUE
TraesCS3A01G332300	TraesCS3B01G362100	TraesCS3D01G325800	non-syntenic	TRUE
TraesCS3A01G135200	TraesCS3B01G169000	TraesCS3D01G151200	syntenic	TRUE
TraesCS3A01G182100	TraesCS3B01G212200	TraesCS3D01G186800	syntenic	TRUE
TraesCS5A01G418600	TraesCS5B01G421100	TraesCS5D01G427000	non-syntenic	TRUE
TraesCS7A01G205300	TraesCS7B01G112700	TraesCS7D01G208200	syntenic	TRUE
TraesCS4A01G042100	TraesCS4B01G262900	TraesCS4D01G263000	syntenic	TRUE
TraesCS7A01G235800	TraesCS7B01G133700	TraesCS7D01G235800	syntenic	TRUE
TraesCS7A01G257000	TraesCS7B01G153200	TraesCS7D01G257400	syntenic	TRUE
TraesCS7A01G391700	TraesCS7B01G293600	TraesCS7D01G387300	syntenic	TRUE
TraesCS3A01G190600	TraesCS3B01G220500	TraesCS3D01G194900	syntenic	FALSE
TraesCS2A01G182700	TraesCS2B01G209200	TraesCS2D01G190500	syntenic	TRUE
TraesCS3A01G094600	TraesCS3B01G110100	TraesCS3D01G094800	syntenic	TRUE
TraesCS4A01G055100	TraesCS4B01G249500	TraesCS4D01G249900	syntenic	TRUE
TraesCS5A01G379800	TraesCS5B01G383400	TraesCS5D01G389300	syntenic	TRUE
TraesCS4A01G189400	TraesCS4B01G128900	TraesCS4D01G123500	syntenic	TRUE
TraesCS5A01G208800	TraesCS5B01G207100	TraesCS5D01G215100	syntenic	TRUE
TraesCS1A01G278200	TraesCS1B01G287100	TraesCS1D01G277300	syntenic	TRUE
TraesCS1A01G261500	TraesCS1B01G272300	TraesCS1D01G261500	syntenic	TRUE
TraesCS5A01G135400	TraesCS5B01G134300	TraesCS5D01G142000	syntenic	FALSE
TraesCS4A01G179000	TraesCS4B01G139200	TraesCS4D01G133900	syntenic	TRUE
TraesCS7A01G412000	TraesCS7B01G311200	TraesCS7D01G405200	syntenic	TRUE
TraesCS3A01G181900	TraesCS3B01G211700	TraesCS3D01G186500	syntenic	TRUE
TraesCS4A01G258600	TraesCS4B01G055900	TraesCS4D01G056100	syntenic	TRUE
TraesCS5A01G287300	TraesCS5B01G286600	TraesCS5D01G294800	syntenic	TRUE
TraesCS3A01G374100	TraesCS3B01G406300	TraesCS3D01G366800	syntenic	TRUE
TraesCS1A01G377800	TraesCS1B01G398200	TraesCS1D01G384800	syntenic	TRUE
TraesCS4A01G214300	TraesCS4B01G101700	TraesCS4D01G098300	syntenic	TRUE
TraesCS7A01G174800	TraesCS7B01G079600	TraesCS7D01G176100	syntenic	TRUE
TraesCS1A01G332300	TraesCS1B01G345900	TraesCS1D01G334900	syntenic	TRUE
TraesCS2A01G491200	TraesCS2B01G519400	TraesCS2D01G491500	syntenic	TRUE
TraesCS4A01G208700	TraesCS4B01G112300	TraesCS4D01G109800	syntenic	TRUE
TraesCS4A01G124400	TraesCS4B01G179900	TraesCS4D01G181500	syntenic	TRUE
TraesCS3A01G402400	TraesCS3B01G435800	TraesCS3D01G397400	syntenic	FALSE
TraesCS2A01G000800	TraesCS2B01G023300	TraesCS2D01G000700	syntenic	FALSE
TraesCS5A01G420300	TraesCS5B01G422100	TraesCS5D01G428500	syntenic	TRUE
TraesCS1A01G334000	TraesCS1B01G347300	TraesCS1D01G336500	syntenic	TRUE
TraesCS1A01G163000	TraesCS1B01G179300	TraesCS1D01G159500	syntenic	TRUE
TraesCS5A01G460600	TraesCS5B01G470400	TraesCS5D01G472300	syntenic	TRUE
TraesCS2A01G303100	TraesCS2B01G319700	TraesCS2D01G301700	syntenic	TRUE
TraesCS3A01G001500	TraesCS3B01G000400	TraesCS3D01G010000	syntenic	TRUE
TraesCS4A01G271100	TraesCS4B01G043000	TraesCS4D01G040300	syntenic	TRUE
TraesCS7A01G176700	TraesCS7B01G081700	TraesCS7D01G178000	syntenic	TRUE
TraesCS5A01G426400	TraesCS5B01G428300	TraesCS5D01G434400	syntenic	TRUE
TraesCS5A01G497500	TraesCS4B01G325200	TraesCS4D01G322100	syntenic	TRUE
TraesCS3A01G418500	TraesCS3B01G453700	TraesCS3D01G414000	syntenic	TRUE
TraesCS4A01G316200	TraesCS5B01G563300	TraesCS5D01G566500	syntenic	TRUE
TraesCS5A01G496100	TraesCS4B01G323600	TraesCS4D01G320400	syntenic	TRUE
TraesCS4A01G130200	TraesCS4B01G174400	TraesCS4D01G176400	syntenic	TRUE
TraesCS1A01G119800	TraesCS1B01G139200	TraesCS1D01G120700	syntenic	TRUE
TraesCS7A01G167000	TraesCS7B01G071600	TraesCS7D01G167600	syntenic	TRUE
TraesCS2A01G036500	TraesCS2B01G049600	TraesCS2D01G035600	syntenic	TRUE
TraesCS3A01G488700	TraesCS3B01G536600	TraesCS3D01G484600	syntenic	TRUE
TraesCS4A01G404600	TraesCS4B01G304400	TraesCS4D01G302600	syntenic	TRUE
TraesCS4A01G064800	TraesCS4B01G242200	TraesCS4D01G241800	syntenic	TRUE
TraesCS2A01G276900	TraesCS2B01G294700	TraesCS2D01G276200	syntenic	TRUE
TraesCS5A01G271500	TraesCS5B01G271800	TraesCS5D01G279100	syntenic	TRUE
TraesCS5A01G354100	TraesCS5B01G356500	TraesCS5D01G361200	syntenic	TRUE
TraesCS1A01G187800	TraesCS1B01G195600	TraesCS1D01G188800	syntenic	TRUE
TraesCS4A01G269900	TraesCS4B01G044200	TraesCS4D01G041700	syntenic	TRUE
TraesCS4A01G007900	TraesCS4B01G297000	TraesCS4D01G295900	syntenic	TRUE
TraesCS7A01G270000	TraesCS7B01G168200	TraesCS7D01G270500	syntenic	TRUE
TraesCS4A01G262100	TraesCS4B01G052800	TraesCS4D01G053000	syntenic	TRUE
TraesCS3A01G328500	TraesCS3B01G358600	TraesCS3D01G322100	syntenic	TRUE
TraesCS5A01G425000	TraesCS5B01G427000	TraesCS5D01G433400	syntenic	TRUE
TraesCS6A01G315600	TraesCS6B01G346000	TraesCS6D01G294800	syntenic	TRUE
TraesCS6A01G297000	TraesCS6B01G326800	TraesCS6D01G277200	syntenic	TRUE
TraesCS2A01G593100	TraesCS2B01G591200	TraesCS2D01G561600	syntenic	TRUE
TraesCS2A01G303800	TraesCS2B01G320400	TraesCS2D01G302300	syntenic	TRUE
TraesCS3A01G164300	TraesCS3B01G201700	TraesCS3D01G177100	syntenic	TRUE
TraesCS5A01G093400	TraesCS5B01G099500	TraesCS5D01G105700	syntenic	TRUE
TraesCS3A01G283700	TraesCS3B01G317400	TraesCS3D01G283600	syntenic	TRUE
TraesCS2A01G300700	TraesCS2B01G316900	TraesCS2D01G299400	syntenic	TRUE
TraesCS3A01G219800	TraesCS3B01G250200	TraesCS3D01G232800	syntenic	TRUE
TraesCS5A01G340800	TraesCS5B01G339300	TraesCS5D01G346000	syntenic	TRUE
TraesCS2A01G131600	TraesCS2B01G154000	TraesCS2D01G133700	syntenic	TRUE
TraesCS6A01G360900	TraesCS6B01G393700	TraesCS6D01G344400	syntenic	TRUE
TraesCS5A01G236400	TraesCS5B01G234700	TraesCS5D01G243400	syntenic	TRUE
TraesCS2A01G118200	TraesCS2B01G138300	TraesCS2D01G116800	syntenic	FALSE
TraesCS2A01G179700	TraesCS2B01G206900	TraesCS2D01G188300	syntenic	TRUE
TraesCS7A01G286200	TraesCS7B01G183600	TraesCS7D01G289200	non-syntenic	TRUE
TraesCS6A01G227000	TraesCS6B01G254700	TraesCS6D01G208000	syntenic	TRUE
TraesCS7A01G276700	TraesCS7B01G174400	TraesCS7D01G276700	syntenic	TRUE
TraesCS3A01G376800	TraesCS3B01G409300	TraesCS3D01G369800	syntenic	TRUE
TraesCS5A01G357800	TraesCS5B01G360400	TraesCS5D01G366900	syntenic	TRUE
TraesCS5A01G248300	TraesCS5B01G246000	TraesCS5D01G255200	syntenic	TRUE
TraesCS7A01G432600	TraesCS7B01G333000	TraesCS7D01G424300	syntenic	FALSE
TraesCS6A01G352500	TraesCS6B01G385300	TraesCS6D01G335200	syntenic	TRUE
TraesCS1A01G232600	TraesCS1B01G245800	TraesCS1D01G233900	syntenic	TRUE
TraesCS5A01G191900	TraesCS5B01G191200	TraesCS5D01G199000	syntenic	TRUE
TraesCS6A01G155100	TraesCS6B01G183100	TraesCS6D01G145000	syntenic	FALSE
TraesCS2A01G519400	TraesCS2B01G547400	TraesCS2D01G520700	syntenic	TRUE
TraesCS1A01G417900	TraesCS1B01G448000	TraesCS1D01G425500	syntenic	TRUE
TraesCS3A01G261600	TraesCS3B01G294800	TraesCS3D01G261600	syntenic	TRUE
TraesCS7A01G240500	TraesCS7B01G136100	TraesCS7D01G239500	syntenic	FALSE
TraesCS4A01G225900	TraesCS4B01G090400	TraesCS4D01G087500	syntenic	TRUE
TraesCS6A01G043100	TraesCS6B01G059100	TraesCS6D01G049900	syntenic	TRUE
TraesCS7A01G206400	TraesCS7B01G113600	TraesCS7D01G209200	syntenic	TRUE
TraesCS7A01G363100	TraesCS7B01G264800	TraesCS7D01G359900	syntenic	TRUE
TraesCS3A01G132900	TraesCS3B01G166700	TraesCS3D01G149200	syntenic	TRUE
TraesCS4A01G267600	TraesCS4B01G046800	TraesCS4D01G046600	syntenic	TRUE
TraesCS3A01G103100	TraesCS3B01G120700	TraesCS3D01G105500	syntenic	TRUE
TraesCS7A01G120200	TraesCS7B01G018500	TraesCS7D01G117900	syntenic	TRUE
TraesCS4A01G135400	TraesCS4B01G169800	TraesCS4D01G171900	syntenic	TRUE
TraesCS7A01G117800	TraesCS7B01G014900	TraesCS7D01G113400	syntenic	TRUE
TraesCS2A01G334300	TraesCS2B01G347500	TraesCS2D01G328500	syntenic	TRUE
TraesCS3A01G415100	TraesCS3B01G450200	TraesCS3D01G410200	syntenic	FALSE
TraesCS4A01G021900	TraesCS4B01G281500	TraesCS4D01G280200	syntenic	TRUE
TraesCS1A01G213700	TraesCS1B01G227300	TraesCS1D01G216500	syntenic	TRUE
TraesCS1A01G215100	TraesCS1B01G228600	TraesCS1D01G217700	syntenic	TRUE
TraesCS2A01G382000	TraesCS2B01G399300	TraesCS2D01G378500	syntenic	TRUE
TraesCS5A01G064400	TraesCS5B01G068300	TraesCS5D01G075200	syntenic	TRUE
TraesCS4A01G079700	TraesCS4B01G224300	TraesCS4D01G224900	syntenic	TRUE
TraesCS5A01G068400	TraesCS5B01G074800	TraesCS5D01G080400	syntenic	TRUE
TraesCS2A01G497800	TraesCS2B01G526000	TraesCS2D01G497900	syntenic	TRUE
TraesCS3A01G217400	TraesCS3B01G247700	TraesCS3D01G219400	syntenic	TRUE
TraesCS5A01G178400	TraesCS5B01G176100	TraesCS5D01G182900	syntenic	TRUE
TraesCS2A01G058000	TraesCS2B01G073000	TraesCS2D01G056700	syntenic	TRUE
TraesCS6A01G252400	TraesCS6B01G272400	TraesCS6D01G233900	syntenic	TRUE
TraesCS5A01G090100	TraesCS5B01G095900	TraesCS5D01G102200	syntenic	TRUE
TraesCS3A01G106400	TraesCS3B01G125000	TraesCS3D01G108400	syntenic	TRUE
TraesCS3A01G172300	TraesCS3B01G203100	TraesCS3D01G178800	syntenic	TRUE
TraesCS3A01G432200	TraesCS3B01G468200	TraesCS3D01G425500	syntenic	TRUE
TraesCS2A01G207800	TraesCS2B01G234400	TraesCS2D01G214600	syntenic	TRUE
TraesCS2A01G304000	TraesCS2B01G320700	TraesCS2D01G302600	syntenic	TRUE
TraesCS4A01G004500	TraesCS4B01G300500	TraesCS4D01G299300	syntenic	TRUE
TraesCS2A01G450500	TraesCS2B01G472100	TraesCS2D01G450100	syntenic	TRUE
TraesCS2A01G128200	TraesCS2B01G150300	TraesCS2D01G130700	syntenic	TRUE
TraesCS4A01G254300	TraesCS4B01G060200	TraesCS4D01G059900	syntenic	TRUE
TraesCS2A01G392600	TraesCS2B01G410800	TraesCS2D01G390700	syntenic	TRUE
TraesCS7A01G160200	TraesCS7B01G065100	TraesCS7D01G160900	syntenic	TRUE
TraesCS4A01G066500	TraesCS4B01G244100	TraesCS4D01G243400	syntenic	TRUE
TraesCS4A01G293800	TraesCS4B01G019700	TraesCS4D01G018000	syntenic	TRUE
TraesCS5A01G336800	TraesCS5B01G335800	TraesCS5D01G341500	syntenic	TRUE
TraesCS3A01G156000	TraesCS3B01G182500	TraesCS3D01G163800	syntenic	TRUE
TraesCS2A01G456000	TraesCS2B01G478000	TraesCS2D01G456300	syntenic	TRUE
TraesCS2A01G325100	TraesCS2B01G357200	TraesCS2D01G337800	syntenic	TRUE
TraesCS2A01G593300	TraesCS2B01G591000	TraesCS2D01G561400	syntenic	TRUE
TraesCS2A01G555500	TraesCS2B01G588300	TraesCS2D01G559000	syntenic	TRUE
TraesCS4A01G215200	TraesCS4B01G100900	TraesCS4D01G097500	syntenic	FALSE
TraesCS2A01G373700	TraesCS2B01G390800	TraesCS2D01G369900	syntenic	TRUE
TraesCS6A01G123900	TraesCS6B01G152000	TraesCS6D01G114200	syntenic	TRUE
TraesCS7A01G362100	TraesCS7B01G265600	TraesCS7D01G360800	syntenic	FALSE
TraesCS4A01G249500	TraesCS4B01G065200	TraesCS4D01G064100	syntenic	TRUE
TraesCS4A01G338900	TraesCS5B01G548200	TraesCS5D01G535300	syntenic	TRUE
TraesCS6A01G275100	TraesCS6B01G302600	TraesCS6D01G255400	syntenic	TRUE
TraesCS6A01G178600	TraesCS6B01G206000	TraesCS6D01G166000	syntenic	TRUE
TraesCS3A01G043300	TraesCS3B01G040200	TraesCS3D01G037400	syntenic	TRUE
TraesCS4A01G104900	TraesCS4B01G199100	TraesCS4D01G200100	syntenic	TRUE
TraesCS4A01G005200	TraesCS4B01G299800	TraesCS4D01G298700	syntenic	TRUE
TraesCS4A01G415800	TraesCS4B01G316600	TraesCS4D01G313200	syntenic	TRUE
TraesCS2A01G499100	TraesCS2B01G527300	TraesCS2D01G499300	syntenic	TRUE
TraesCS2A01G514900	TraesCS2B01G543200	TraesCS2D01G516400	syntenic	TRUE
TraesCS3A01G278300	TraesCS3B01G312500	TraesCS3D01G278600	syntenic	TRUE
TraesCS3A01G166100	TraesCS3B01G199800	TraesCS3D01G175600	syntenic	TRUE
TraesCS3A01G368000	TraesCS3B01G399700	TraesCS3D01G361000	syntenic	TRUE
TraesCS4A01G177900	TraesCS4B01G137900	TraesCS4D01G132700	syntenic	TRUE
TraesCS5A01G228600	TraesCS5B01G227400	TraesCS5D01G239000	syntenic	TRUE
TraesCS4A01G010100	TraesCS4B01G294200	TraesCS4D01G293100	syntenic	FALSE
TraesCS1A01G125200	TraesCS1B01G144200	TraesCS1D01G128700	syntenic	TRUE
TraesCS7A01G201700	TraesCS7B01G108600	TraesCS7D01G204800	syntenic	TRUE
TraesCS1A01G155600	TraesCS1B01G173000	TraesCS1D01G154300	syntenic	TRUE
TraesCS6A01G244800	TraesCS6B01G279500	TraesCS6D01G227000	syntenic	TRUE
TraesCS1A01G107500	TraesCS1B01G129500	TraesCS1D01G111600	syntenic	TRUE
TraesCS7A01G338700	TraesCS7B01G250000	TraesCS7D01G345900	syntenic	TRUE
TraesCS7A01G391200	TraesCS7B01G292900	TraesCS7D01G386700	syntenic	TRUE
TraesCS4A01G405900	TraesCS4B01G305400	TraesCS4D01G303600	syntenic	TRUE
TraesCS7A01G258300	TraesCS7B01G155700	TraesCS7D01G259100	syntenic	TRUE
TraesCS1A01G214000	TraesCS1B01G227800	TraesCS1D01G216900	syntenic	FALSE
TraesCS7A01G168800	TraesCS7B01G073700	TraesCS7D01G169700	syntenic	TRUE
TraesCS4A01G014900	TraesCS4B01G288900	TraesCS4D01G287900	syntenic	TRUE
TraesCS4A01G365300	TraesCS5B01G508000	TraesCS5D01G508100	syntenic	TRUE
TraesCS5A01G127900	TraesCS5B01G126900	TraesCS5D01G135500	syntenic	TRUE
TraesCS3A01G308600	TraesCS3B01G151600	TraesCS3D01G133900	syntenic	TRUE
TraesCS1A01G207000	TraesCS1B01G220800	TraesCS1D01G210300	syntenic	TRUE
TraesCS5A01G095800	TraesCS5B01G101700	TraesCS5D01G108400	syntenic	TRUE
TraesCS5A01G383900	TraesCS5B01G388700	TraesCS5D01G393300	syntenic	TRUE
TraesCS2A01G205900	TraesCS2B01G233100	TraesCS2D01G210300	syntenic	TRUE
TraesCS5A01G185400	TraesCS5B01G183400	TraesCS5D01G190400	syntenic	TRUE
TraesCS1A01G094800	TraesCS1B01G122700	TraesCS1D01G103400	syntenic	TRUE
TraesCS5A01G277500	TraesCS5B01G277200	TraesCS5D01G284800	syntenic	TRUE
TraesCS5A01G357200	TraesCS5B01G359700	TraesCS5D01G366300	syntenic	TRUE
TraesCS5A01G476500	TraesCS5B01G489400	TraesCS5D01G489800	syntenic	TRUE
TraesCS6A01G187600	TraesCS6B01G217000	TraesCS6D01G178600	syntenic	TRUE
TraesCS6A01G322000	TraesCS6B01G352800	TraesCS6D01G301800	syntenic	TRUE
TraesCS1A01G137300	TraesCS1B01G155800	TraesCS1D01G138200	syntenic	TRUE
TraesCS7A01G437700	TraesCS7B01G336600	TraesCS7D01G427500	syntenic	TRUE
TraesCS5A01G093100	TraesCS5B01G099200	TraesCS5D01G105400	syntenic	TRUE
TraesCS2A01G395100	TraesCS2B01G413200	TraesCS2D01G392500	syntenic	TRUE
TraesCS5A01G317200	TraesCS5B01G317800	TraesCS5D01G323500	syntenic	TRUE
TraesCS6A01G385500	TraesCS6B01G424600	TraesCS6D01G370300	syntenic	TRUE
TraesCS7A01G461600	TraesCS7B01G363000	TraesCS7D01G449800	syntenic	TRUE
TraesCS6A01G252100	TraesCS6B01G272200	TraesCS6D01G233600	syntenic	TRUE
TraesCS7A01G429500	TraesCS7B01G329600	TraesCS7D01G421600	syntenic	TRUE
TraesCS6A01G006900	TraesCS6B01G013600	TraesCS6D01G011100	syntenic	TRUE
TraesCS5A01G165600	TraesCS5B01G162700	TraesCS5D01G169800	syntenic	TRUE
TraesCS7A01G405700	TraesCS7B01G305200	TraesCS7D01G399600	syntenic	TRUE
TraesCS7A01G435500	TraesCS7B01G335200	TraesCS7D01G426200	syntenic	TRUE
TraesCS5A01G374800	TraesCS5B01G376800	TraesCS5D01G384400	syntenic	FALSE
TraesCS7A01G406300	TraesCS7B01G306300	TraesCS7D01G400000	syntenic	TRUE
TraesCS6A01G137400	TraesCS6B01G165700	TraesCS6D01G126800	syntenic	TRUE
TraesCS3A01G204800	TraesCS3B01G236900	TraesCS3D01G210600	syntenic	TRUE
TraesCS3A01G041900	TraesCS3B01G041800	TraesCS3D01G038400	syntenic	TRUE
TraesCS3A01G403000	TraesCS3B01G436800	TraesCS3D01G397900	syntenic	TRUE
TraesCS1A01G308700	TraesCS1B01G319300	TraesCS1D01G308000	syntenic	TRUE
TraesCS1A01G287900	TraesCS1B01G297300	TraesCS1D01G286800	syntenic	TRUE
TraesCS3A01G231100	TraesCS3B01G260400	TraesCS3D01G222300	syntenic	TRUE
TraesCS3A01G117000	TraesCS3B01G136000	TraesCS3D01G118800	syntenic	TRUE
TraesCS7A01G265500	TraesCS7B01G163700	TraesCS7D01G266200	syntenic	FALSE
TraesCS5A01G176700	TraesCS5B01G173200	TraesCS5D01G180200	syntenic	TRUE
TraesCS2A01G294900	TraesCS2B01G311400	TraesCS2D01G292700	syntenic	TRUE
TraesCS7A01G305700	TraesCS7B01G205900	TraesCS7D01G302400	syntenic	TRUE
TraesCS2A01G392200	TraesCS2B01G410500	TraesCS2D01G390300	syntenic	TRUE
TraesCS1A01G207200	TraesCS1B01G221000	TraesCS1D01G210400	syntenic	TRUE
TraesCS6A01G396300	TraesCS6B01G436300	TraesCS6D01G381200	syntenic	TRUE
TraesCS2A01G259900	TraesCS2B01G282000	TraesCS2D01G263600	syntenic	TRUE
TraesCS3A01G146500	TraesCS3B01G173800	TraesCS3D01G155300	syntenic	TRUE
TraesCS3A01G081100	TraesCS3B01G095900	TraesCS3D01G081100	syntenic	TRUE
TraesCS1A01G026000	TraesCS1B01G032400	TraesCS1D01G026300	syntenic	TRUE
TraesCS7A01G234100	TraesCS7B01G132500	TraesCS7D01G234400	syntenic	TRUE
TraesCS5A01G229000	TraesCS5B01G227700	TraesCS5D01G238700	syntenic	TRUE
TraesCS2A01G197200	TraesCS2B01G224700	TraesCS2D01G205100	syntenic	TRUE
TraesCS2A01G106000	TraesCS2B01G123000	TraesCS2D01G105600	syntenic	TRUE
TraesCS2A01G339300	TraesCS2B01G342700	TraesCS2D01G323800	syntenic	TRUE
TraesCS1A01G083300	TraesCS1B01G100700	TraesCS1D01G084500	syntenic	TRUE
TraesCS1A01G196400	TraesCS1B01G211000	TraesCS1D01G199800	syntenic	TRUE
TraesCS2A01G354700	TraesCS2B01G374400	TraesCS2D01G354200	syntenic	TRUE
TraesCS2A01G501400	TraesCS2B01G529500	TraesCS2D01G501900	syntenic	TRUE
TraesCS5A01G212400	TraesCS5B01G211300	TraesCS5D01G219600	syntenic	TRUE
TraesCS2A01G449400	TraesCS2B01G470700	TraesCS2D01G448800	syntenic	TRUE
TraesCS3A01G025600	TraesCS3B01G019400	TraesCS3D01G020100	syntenic	TRUE
TraesCS7A01G171800	TraesCS7B01G076600	TraesCS7D01G172300	syntenic	TRUE
TraesCS2A01G337700	TraesCS2B01G344300	TraesCS2D01G325300	syntenic	TRUE
TraesCS2A01G358200	TraesCS2B01G377700	TraesCS2D01G357100	syntenic	TRUE
TraesCS3A01G159100	TraesCS3B01G190000	TraesCS3D01G166600	syntenic	TRUE
TraesCS7A01G251800	TraesCS7B01G139300	TraesCS7D01G249800	syntenic	TRUE
TraesCS3A01G168300	TraesCS3B01G198100	TraesCS3D01G174400	syntenic	TRUE
TraesCS6A01G412800	TraesCS6B01G462100	TraesCS6D01G397000	syntenic	TRUE
TraesCS3A01G250800	TraesCS3B01G280300	TraesCS3D01G251200	syntenic	TRUE
TraesCS3A01G211200	TraesCS3B01G241700	TraesCS3D01G214000	syntenic	TRUE
TraesCS1A01G389900	TraesCS1B01G418000	TraesCS1D01G398100	syntenic	TRUE
TraesCS3A01G216600	TraesCS3B01G246900	TraesCS3D01G218600	syntenic	FALSE
TraesCS2A01G192800	TraesCS2B01G213700	TraesCS2D01G194600	syntenic	TRUE
TraesCS5A01G082700	TraesCS5B01G088800	TraesCS5D01G095200	syntenic	TRUE
TraesCS2A01G131500	TraesCS2B01G153900	TraesCS2D01G133600	syntenic	TRUE
TraesCS7A01G455400	TraesCS7B01G355800	TraesCS7D01G444300	syntenic	TRUE
TraesCS2A01G282700	TraesCS2B01G300000	TraesCS2D01G281400	syntenic	TRUE
TraesCS2A01G474300	TraesCS2B01G497800	TraesCS2D01G474000	syntenic	TRUE
TraesCS2A01G396100	TraesCS2B01G414400	TraesCS2D01G393800	syntenic	TRUE
TraesCS5A01G391400	TraesCS5B01G396300	TraesCS5D01G401100	syntenic	TRUE
TraesCS5A01G278000	TraesCS5B01G277300	TraesCS5D01G284900	syntenic	TRUE
TraesCS1A01G074900	TraesCS1B01G093500	TraesCS1D01G077500	syntenic	TRUE
TraesCS3A01G098700	TraesCS3B01G114800	TraesCS3D01G099100	syntenic	TRUE
TraesCS6A01G419600	TraesCS6B01G469000	TraesCS6D01G406500	syntenic	TRUE
TraesCS2A01G329300	TraesCS2B01G353000	TraesCS2D01G333400	syntenic	TRUE
TraesCS5A01G062400	TraesCS5B01G069700	TraesCS5D01G073600	syntenic	TRUE
TraesCS7A01G155700	TraesCS7B01G059800	TraesCS7D01G156100	syntenic	TRUE
TraesCS5A01G135100	TraesCS5B01G133900	TraesCS5D01G139400	syntenic	TRUE
TraesCS3A01G305300	TraesCS3B01G331200	TraesCS3D01G296500	syntenic	TRUE
TraesCS4A01G095400	TraesCS4B01G208800	TraesCS4D01G209800	syntenic	TRUE
TraesCS7A01G185400	TraesCS7B01G090600	TraesCS7D01G187100	syntenic	TRUE
TraesCS4A01G042900	TraesCS4B01G263400	TraesCS4D01G263600	syntenic	TRUE
TraesCS2A01G193900	TraesCS2B01G212900	TraesCS2D01G193900	syntenic	TRUE
TraesCS7A01G532900	TraesCS7B01G450000	TraesCS7D01G520100	syntenic	TRUE
TraesCS7A01G314100	TraesCS7B01G215000	TraesCS7D01G311300	syntenic	TRUE
TraesCS3A01G269800	TraesCS3B01G303700	TraesCS3D01G269500	syntenic	TRUE
TraesCS6A01G190800	TraesCS6B01G222100	TraesCS6D01G180300	syntenic	TRUE
TraesCS3A01G184400	TraesCS3B01G214300	TraesCS3D01G188500	syntenic	TRUE
TraesCS2A01G526900	TraesCS2B01G557300	TraesCS2D01G529600	syntenic	FALSE
TraesCS5A01G011300	TraesCS5B01G009200	TraesCS5D01G016200	syntenic	TRUE
TraesCS5A01G163500	TraesCS5B01G160800	TraesCS5D01G168500	syntenic	TRUE
TraesCS3A01G065100	TraesCS3B01G078600	TraesCS3D01G065800	syntenic	TRUE
TraesCS2A01G163200	TraesCS2B01G189000	TraesCS2D01G170100	syntenic	TRUE
TraesCS4A01G177400	TraesCS4B01G140400	TraesCS4D01G135100	syntenic	FALSE
TraesCS2A01G558000	TraesCS2B01G622400	TraesCS2D01G571600	syntenic	TRUE
TraesCS1A01G192200	TraesCS1B01G207000	TraesCS1D01G195600	syntenic	TRUE
TraesCS3A01G155500	TraesCS3B01G182000	TraesCS3D01G163000	syntenic	TRUE
TraesCS1A01G319500	TraesCS1B01G331800	TraesCS1D01G319300	syntenic	TRUE
TraesCS3A01G158100	TraesCS3B01G185100	TraesCS3D01G165800	syntenic	TRUE
TraesCS7A01G313300	TraesCS7B01G213800	TraesCS7D01G309800	syntenic	FALSE
TraesCS6A01G386100	TraesCS6B01G425100	TraesCS6D01G370700	syntenic	TRUE
TraesCS7A01G128600	TraesCS7B01G028500	TraesCS7D01G127400	syntenic	TRUE
TraesCS3A01G046900	TraesCS3B01G035900	TraesCS3D01G033000	syntenic	TRUE
TraesCS2A01G449200	TraesCS2B01G470500	TraesCS2D01G448600	syntenic	FALSE
TraesCS5A01G271300	TraesCS5B01G271600	TraesCS5D01G278900	syntenic	TRUE
TraesCS4A01G040800	TraesCS4B01G261500	TraesCS4D01G261800	syntenic	TRUE
TraesCS5A01G221900	TraesCS5B01G220700	TraesCS5D01G229700	syntenic	TRUE
TraesCS4A01G264900	TraesCS4B01G049900	TraesCS4D01G050300	syntenic	TRUE
TraesCS4A01G085300	TraesCS4B01G218900	TraesCS4D01G219100	syntenic	TRUE
TraesCS3A01G310800	TraesCS3B01G161300	TraesCS3D01G143800	syntenic	FALSE
TraesCS3A01G087700	TraesCS3B01G103100	TraesCS3D01G087800	syntenic	TRUE
TraesCS1A01G325400	TraesCS1B01G338500	TraesCS1D01G327000	syntenic	TRUE
TraesCS1A01G368700	TraesCS1B01G387600	TraesCS1D01G374500	syntenic	TRUE
TraesCS3A01G349100	TraesCS3B01G381300	TraesCS3D01G343000	syntenic	TRUE
TraesCS3A01G190100	TraesCS3B01G219000	TraesCS3D01G193600	syntenic	TRUE
TraesCS2A01G200500	TraesCS2B01G227800	TraesCS2D01G208300	syntenic	TRUE
TraesCS3A01G318800	TraesCS3B01G347200	TraesCS3D01G312500	syntenic	TRUE
TraesCS1A01G264800	TraesCS1B01G275500	TraesCS1D01G265000	syntenic	TRUE
TraesCS3A01G278400	TraesCS3B01G312600	TraesCS3D01G278700	syntenic	TRUE
TraesCS6A01G177500	TraesCS6B01G207200	TraesCS6D01G166800	syntenic	TRUE
TraesCS1A01G068100	TraesCS1B01G086800	TraesCS1D01G069500	syntenic	TRUE
TraesCS1A01G426900	TraesCS1B01G461800	TraesCS1D01G436700	syntenic	TRUE
TraesCS2A01G336100	TraesCS2B01G345800	TraesCS2D01G326800	syntenic	TRUE
TraesCS3A01G120000	TraesCS3B01G139500	TraesCS3D01G122100	syntenic	TRUE
TraesCS4A01G089900	TraesCS4B01G214400	TraesCS4D01G215000	syntenic	TRUE
TraesCS7A01G146000	TraesCS7B01G048400	TraesCS7D01G147500	syntenic	TRUE
TraesCS5A01G186100	TraesCS5B01G184200	TraesCS5D01G191200	syntenic	TRUE
TraesCS2A01G292300	TraesCS2B01G308700	TraesCS2D01G290200	syntenic	TRUE
TraesCS5A01G080800	TraesCS5B01G085600	TraesCS5D01G091800	syntenic	TRUE
TraesCS1A01G420700	TraesCS1B01G451900	TraesCS1D01G428600	syntenic	TRUE
TraesCS2A01G382200	TraesCS2B01G399600	TraesCS2D01G378700	syntenic	TRUE
TraesCS5A01G508000	TraesCS4B01G338000	TraesCS4D01G334300	syntenic	TRUE
TraesCS2A01G215500	TraesCS2B01G240500	TraesCS2D01G221100	syntenic	TRUE
TraesCS2A01G499000	TraesCS2B01G527100	TraesCS2D01G499200	syntenic	TRUE
TraesCS6A01G246100	TraesCS6B01G305900	TraesCS6D01G228400	non-syntenic	TRUE
TraesCS3A01G036000	TraesCS3B01G048000	TraesCS3D01G044000	syntenic	TRUE
TraesCS7A01G197400	TraesCS7B01G102800	TraesCS7D01G198900	syntenic	TRUE
TraesCS1A01G121200	TraesCS1B01G140500	TraesCS1D01G122000	syntenic	TRUE
TraesCS5A01G496800	TraesCS4B01G324300	TraesCS4D01G321400	syntenic	TRUE
TraesCS7A01G371400	TraesCS7B01G256700	TraesCS7D01G351900	syntenic	TRUE
TraesCS3A01G102300	TraesCS3B01G120100	TraesCS3D01G104600	syntenic	TRUE
TraesCS2A01G121300	TraesCS2B01G142300	TraesCS2D01G123400	syntenic	TRUE
TraesCS1A01G229800	TraesCS1B01G244300	TraesCS1D01G232200	syntenic	TRUE
TraesCS4A01G231900	TraesCS4B01G084100	TraesCS4D01G082000	syntenic	TRUE
TraesCS3A01G269900	TraesCS3B01G303800	TraesCS3D01G269600	syntenic	TRUE
TraesCS1A01G351800	TraesCS1B01G371400	TraesCS1D01G358600	syntenic	TRUE
TraesCS5A01G498700	TraesCS4B01G326700	TraesCS4D01G323400	syntenic	TRUE
TraesCS1A01G364900	TraesCS1B01G382500	TraesCS1D01G370400	syntenic	TRUE
TraesCS7A01G219000	TraesCS7B01G128200	TraesCS7D01G223100	syntenic	TRUE
TraesCS7A01G226700	TraesCS7B01G192900	TraesCS7D01G227700	syntenic	TRUE
TraesCS4A01G320900	TraesCS5B01G558000	TraesCS5D01G564400	syntenic	FALSE
TraesCS2A01G464300	TraesCS2B01G486000	TraesCS2D01G465200	syntenic	TRUE
TraesCS2A01G019900	TraesCS2B01G029200	TraesCS2D01G021600	syntenic	TRUE
TraesCS7A01G524200	TraesCS7B01G441500	TraesCS7D01G513000	syntenic	TRUE
TraesCS5A01G141500	TraesCS5B01G139800	TraesCS5D01G150700	syntenic	TRUE
TraesCS2A01G156700	TraesCS2B01G182200	TraesCS2D01G162500	syntenic	TRUE
TraesCS5A01G431900	TraesCS5B01G433700	TraesCS5D01G439500	non-syntenic	TRUE
TraesCS5A01G366800	TraesCS5B01G368900	TraesCS5D01G376000	non-syntenic	TRUE
TraesCS7A01G346000	TraesCS7B01G237200	TraesCS7D01G333200	syntenic	TRUE
TraesCS3A01G246400	TraesCS3B01G273000	TraesCS3D01G245100	syntenic	TRUE
TraesCS7A01G434200	TraesCS7B01G334000	TraesCS7D01G425000	syntenic	TRUE
TraesCS3A01G289000	TraesCS3B01G323700	TraesCS3D01G288800	syntenic	TRUE
TraesCS2A01G094000	TraesCS2B01G108800	TraesCS2D01G092600	syntenic	TRUE
TraesCS6A01G213000	TraesCS6B01G241100	TraesCS6D01G194700	syntenic	TRUE
TraesCS4A01G272600	TraesCS4B01G041500	TraesCS4D01G038800	syntenic	TRUE
TraesCS4A01G234900	TraesCS4B01G080100	TraesCS4D01G079000	syntenic	FALSE
TraesCS4A01G038400	TraesCS4B01G267300	TraesCS4D01G266900	syntenic	TRUE
TraesCS4A01G347600	TraesCS5B01G526000	TraesCS5D01G524800	syntenic	TRUE
TraesCS2A01G079700	TraesCS2B01G094500	TraesCS2D01G077000	syntenic	TRUE
TraesCS2A01G218000	TraesCS2B01G243400	TraesCS2D01G223900	syntenic	TRUE
TraesCS2A01G427800	TraesCS2B01G448200	TraesCS2D01G425800	syntenic	FALSE
TraesCS3A01G288400	TraesCS3B01G323100	TraesCS3D01G288200	syntenic	TRUE
TraesCS7A01G256700	TraesCS7B01G153700	TraesCS7D01G257700	syntenic	TRUE
TraesCS7A01G175800	TraesCS7B01G081000	TraesCS7D01G177200	syntenic	TRUE
TraesCS5A01G206900	TraesCS5B01G205300	TraesCS5D01G213100	syntenic	TRUE
TraesCS5A01G482200	TraesCS5B01G495200	TraesCS5D01G495800	syntenic	TRUE
TraesCS1A01G218800	TraesCS1B01G232300	TraesCS1D01G220500	syntenic	TRUE
TraesCS4A01G111300	TraesCS4B01G192600	TraesCS4D01G193800	syntenic	TRUE
TraesCS6A01G253100	TraesCS6B01G273100	TraesCS6D01G234500	syntenic	TRUE
TraesCS1A01G103300	TraesCS1B01G114600	TraesCS1D01G095800	syntenic	FALSE
TraesCS5A01G228800	TraesCS5B01G227500	TraesCS5D01G238900	syntenic	TRUE
TraesCS1A01G395400	TraesCS1B01G424000	TraesCS1D01G403600	syntenic	TRUE
TraesCS4A01G078300	TraesCS4B01G234300	TraesCS4D01G235500	syntenic	TRUE
TraesCS7A01G172600	TraesCS7B01G077500	TraesCS7D01G173400	syntenic	TRUE
TraesCS1A01G188000	TraesCS1B01G195800	TraesCS1D01G188500	syntenic	TRUE
TraesCS5A01G058800	TraesCS5B01G066200	TraesCS5D01G070600	syntenic	TRUE
TraesCS3A01G306400	TraesCS3B01G330200	TraesCS3D01G295500	syntenic	TRUE
TraesCS2A01G533100	TraesCS2B01G562600	TraesCS2D01G535000	syntenic	TRUE
TraesCS3A01G527300	TraesCS3B01G595800	TraesCS3D01G532800	non-syntenic	TRUE
TraesCS3A01G132400	TraesCS3B01G167100	TraesCS3D01G148600	syntenic	TRUE
TraesCS3A01G154900	TraesCS3B01G181200	TraesCS3D01G162400	syntenic	TRUE
TraesCS7A01G231100	TraesCS7B01G129600	TraesCS7D01G231200	syntenic	TRUE
TraesCS7A01G345900	TraesCS7B01G237300	TraesCS7D01G333300	syntenic	TRUE
TraesCS7A01G319600	TraesCS7B01G220600	TraesCS7D01G316200	syntenic	TRUE
TraesCS4A01G355100	TraesCS5B01G517400	TraesCS5D01G517100	syntenic	TRUE
TraesCS3A01G308000	TraesCS3B01G151100	TraesCS3D01G134500	syntenic	TRUE
TraesCS2A01G173800	TraesCS2B01G200300	TraesCS2D01G181100	syntenic	TRUE
TraesCS5A01G066400	TraesCS5B01G073100	TraesCS5D01G077400	syntenic	TRUE
TraesCS7A01G130300	TraesCS7B01G030600	TraesCS7D01G129700	syntenic	TRUE
TraesCS3A01G133200	TraesCS3B01G166400	TraesCS3D01G149400	syntenic	TRUE
TraesCS6A01G247300	TraesCS6B01G277300	TraesCS6D01G229500	syntenic	FALSE
TraesCS7A01G258500	TraesCS7B01G156000	TraesCS7D01G259300	syntenic	TRUE
TraesCS4A01G181200	TraesCS4B01G136600	TraesCS4D01G131300	syntenic	FALSE
TraesCS7A01G243800	TraesCS7B01G147800	TraesCS7D01G242400	syntenic	TRUE
TraesCS7A01G147800	TraesCS7B01G051300	TraesCS7D01G149700	syntenic	TRUE
TraesCS4A01G101900	TraesCS4B01G202700	TraesCS4D01G203600	syntenic	TRUE
TraesCS3A01G293800	TraesCS3B01G328500	TraesCS3D01G293600	syntenic	TRUE
TraesCS4A01G145400	TraesCS4B01G124800	TraesCS4D01G153400	non-syntenic	TRUE
TraesCS6A01G138400	TraesCS6B01G166800	TraesCS6D01G127400	syntenic	TRUE
TraesCS5A01G157800	TraesCS5B01G155900	TraesCS5D01G163200	syntenic	TRUE
TraesCS5A01G119500	TraesCS5B01G121100	TraesCS5D01G126400	non-syntenic	TRUE
TraesCS1A01G315200	TraesCS1B01G327100	TraesCS1D01G315400	syntenic	TRUE
TraesCS7A01G312700	TraesCS7B01G212400	TraesCS7D01G309100	syntenic	TRUE
TraesCS1A01G352600	TraesCS1B01G369200	TraesCS1D01G357400	syntenic	TRUE
TraesCS3A01G027700	TraesCS3B01G017800	TraesCS3D01G018200	syntenic	TRUE
TraesCS5A01G069100	TraesCS5B01G075500	TraesCS5D01G081200	syntenic	TRUE
TraesCS4A01G129800	TraesCS4B01G174800	TraesCS4D01G176700	syntenic	TRUE
TraesCS7A01G126400	TraesCS7B01G025700	TraesCS7D01G124300	syntenic	TRUE
TraesCS3A01G050300	TraesCS3B01G059100	TraesCS3D01G049700	syntenic	TRUE
TraesCS5A01G078800	TraesCS5B01G087100	TraesCS5D01G093300	syntenic	TRUE
TraesCS4A01G234300	TraesCS4B01G080900	TraesCS4D01G079700	syntenic	TRUE
TraesCS3A01G244000	TraesCS3B01G276200	TraesCS3D01G247400	syntenic	TRUE
TraesCS1A01G417300	TraesCS1B01G447500	TraesCS1D01G424900	syntenic	TRUE
TraesCS1A01G040400	TraesCS1B01G053400	TraesCS1D01G041400	syntenic	TRUE
TraesCS4A01G249100	TraesCS4B01G065600	TraesCS4D01G064600	syntenic	TRUE
TraesCS7A01G318500	TraesCS7B01G219400	TraesCS7D01G315100	syntenic	TRUE
TraesCS4A01G254900	TraesCS4B01G059900	TraesCS4D01G059500	syntenic	TRUE
TraesCS4A01G136100	TraesCS4B01G168800	TraesCS4D01G171100	syntenic	TRUE
TraesCS7A01G257200	TraesCS7B01G154100	TraesCS7D01G258000	syntenic	TRUE
TraesCS5A01G519300	TraesCS4B01G350600	TraesCS4D01G345300	syntenic	TRUE
TraesCS5A01G510000	TraesCS4B01G340500	TraesCS4D01G336600	syntenic	TRUE
TraesCS7A01G386500	TraesCS7B01G289300	TraesCS7D01G383000	syntenic	TRUE
TraesCS1A01G402700	TraesCS1B01G432000	TraesCS1D01G410600	syntenic	TRUE
TraesCS7A01G349800	TraesCS7B01G233000	TraesCS7D01G328800	syntenic	TRUE
TraesCS4A01G252100	TraesCS4B01G063100	TraesCS4D01G062100	non-syntenic	TRUE
TraesCS1A01G197600	TraesCS1B01G212200	TraesCS1D01G201100	syntenic	TRUE
TraesCS1A01G322400	TraesCS1B01G334700	TraesCS1D01G322500	syntenic	TRUE
TraesCS7A01G245200	TraesCS7B01G146300	TraesCS7D01G243800	syntenic	TRUE
TraesCS2A01G389500	TraesCS2B01G407700	TraesCS2D01G387400	syntenic	TRUE
TraesCS4A01G017900	TraesCS4B01G286200	TraesCS4D01G284900	syntenic	TRUE
TraesCS4A01G116800	TraesCS4B01G187600	TraesCS4D01G189000	syntenic	TRUE
TraesCS4A01G016500	TraesCS4B01G287700	TraesCS4D01G286300	syntenic	TRUE
TraesCS2A01G025400	TraesCS2B01G038300	TraesCS2D01G027400	syntenic	TRUE
TraesCS4A01G259900	TraesCS4B01G054800	TraesCS4D01G054900	syntenic	TRUE
TraesCS5A01G237400	TraesCS5B01G235300	TraesCS5D01G244100	syntenic	TRUE
TraesCS5A01G090400	TraesCS5B01G096100	TraesCS5D01G102400	syntenic	TRUE
TraesCS2A01G544100	TraesCS2B01G574300	TraesCS2D01G545100	syntenic	TRUE
TraesCS4A01G296500	TraesCS4B01G017200	TraesCS4D01G015500	syntenic	TRUE
TraesCS4A01G174300	TraesCS4B01G143200	TraesCS4D01G141300	syntenic	TRUE
TraesCS6A01G182100	TraesCS6B01G210900	TraesCS6D01G169700	syntenic	TRUE
TraesCS7A01G320300	TraesCS7B01G221300	TraesCS7D01G317200	syntenic	TRUE
TraesCS1A01G077700	TraesCS1B01G095800	TraesCS1D01G079800	syntenic	TRUE
TraesCS2A01G288900	TraesCS2B01G305600	TraesCS2D01G287000	syntenic	TRUE
TraesCS5A01G258700	TraesCS5B01G257600	TraesCS5D01G266600	syntenic	TRUE
TraesCS5A01G056000	TraesCS5B01G061000	TraesCS5D01G067000	syntenic	TRUE
TraesCS1A01G083000	TraesCS1B01G100400	TraesCS1D01G084200	syntenic	TRUE
TraesCS5A01G101000	TraesCS5B01G105900	TraesCS5D01G113300	syntenic	TRUE
TraesCS4A01G176900	TraesCS4B01G141000	TraesCS4D01G135800	syntenic	TRUE
TraesCS6A01G258400	TraesCS6B01G266900	TraesCS6D01G239600	syntenic	TRUE
TraesCS6A01G380500	TraesCS6B01G419500	TraesCS6D01G365200	syntenic	TRUE
TraesCS1A01G172600	TraesCS1B01G191700	TraesCS1D01G166000	syntenic	TRUE
TraesCS2A01G159000	TraesCS2B01G184600	TraesCS2D01G166100	syntenic	TRUE
TraesCS5A01G188400	TraesCS5B01G195200	TraesCS5D01G202600	syntenic	TRUE
TraesCS6A01G044700	TraesCS6B01G061000	TraesCS6D01G052100	syntenic	TRUE
TraesCS4A01G129100	TraesCS4B01G175600	TraesCS4D01G177500	syntenic	TRUE
TraesCS2A01G363100	TraesCS2B01G381000	TraesCS2D01G360400	syntenic	FALSE
TraesCS1A01G289100	TraesCS1B01G298600	TraesCS1D01G288100	syntenic	TRUE
TraesCS1A01G289200	TraesCS1B01G298800	TraesCS1D01G288200	syntenic	TRUE
TraesCS4A01G184000	TraesCS4B01G134700	TraesCS4D01G129400	syntenic	TRUE
TraesCS5A01G283900	TraesCS5B01G282500	TraesCS5D01G291100	syntenic	TRUE
TraesCS3A01G284400	TraesCS3B01G318300	TraesCS3D01G284200	syntenic	TRUE
TraesCS3A01G209400	TraesCS3B01G239800	TraesCS3D01G212300	syntenic	TRUE
TraesCS7A01G348800	TraesCS7B01G233900	TraesCS7D01G329800	syntenic	TRUE
TraesCS7A01G348600	TraesCS7B01G235100	TraesCS7D01G330100	non-syntenic	TRUE
TraesCS1A01G339500	TraesCS1B01G351800	TraesCS1D01G341300	syntenic	TRUE
TraesCS2A01G199500	TraesCS2B01G226800	TraesCS2D01G207100	syntenic	TRUE
TraesCS2A01G252900	TraesCS2B01G272600	TraesCS2D01G253500	syntenic	TRUE
TraesCS3A01G520500	TraesCS3B01G589900	TraesCS3D01G528500	syntenic	TRUE
TraesCS2A01G152100	TraesCS2B01G177200	TraesCS2D01G157200	syntenic	TRUE
TraesCS2A01G316800	TraesCS2B01G334900	TraesCS2D01G314700	syntenic	TRUE
TraesCS2A01G209700	TraesCS2B01G235900	TraesCS2D01G216500	syntenic	TRUE
TraesCS3A01G163000	TraesCS3B01G194100	TraesCS3D01G169900	syntenic	TRUE
TraesCS3A01G059700	TraesCS3B01G072400	TraesCS3D01G060200	syntenic	TRUE
TraesCS3A01G123500	TraesCS3B01G142600	TraesCS3D01G125100	syntenic	TRUE
TraesCS1A01G176300	TraesCS1B01G203800	TraesCS1D01G162600	syntenic	TRUE
TraesCS6A01G176900	TraesCS6B01G208900	TraesCS6D01G167200	syntenic	TRUE
TraesCS3A01G489800	TraesCS3B01G550300	TraesCS3D01G495800	syntenic	TRUE
TraesCS3A01G305000	TraesCS3B01G331500	TraesCS3D01G296800	syntenic	TRUE
TraesCS4A01G283900	TraesCS4B01G029600	TraesCS4D01G026800	syntenic	TRUE
TraesCS6A01G292200	TraesCS6B01G322600	TraesCS6D01G273400	syntenic	TRUE
TraesCS4A01G247600	TraesCS4B01G067300	TraesCS4D01G066200	syntenic	TRUE
TraesCS4A01G085200	TraesCS4B01G219000	TraesCS4D01G219200	syntenic	TRUE
TraesCS7A01G400700	TraesCS7B01G300800	TraesCS7D01G394500	syntenic	TRUE
TraesCS2A01G258800	TraesCS2B01G284500	TraesCS2D01G264700	syntenic	TRUE
TraesCS6A01G164600	TraesCS6B01G187100	TraesCS6D01G148500	syntenic	TRUE
TraesCS5A01G201200	TraesCS5B01G200000	TraesCS5D01G207400	syntenic	TRUE
TraesCS5A01G154000	TraesCS5B01G152700	TraesCS5D01G159200	syntenic	TRUE
TraesCS6A01G310700	TraesCS6B01G340700	TraesCS6D01G290000	syntenic	TRUE
TraesCS2A01G256100	TraesCS2B01G286400	TraesCS2D01G266600	syntenic	TRUE
TraesCS4A01G205000	TraesCS4B01G108700	TraesCS4D01G105800	syntenic	TRUE
TraesCS5A01G515800	TraesCS4B01G347100	TraesCS4D01G342000	syntenic	TRUE
TraesCS1A01G372700	TraesCS1B01G392700	TraesCS1D01G379300	syntenic	TRUE
TraesCS3A01G284500	TraesCS3B01G318400	TraesCS3D01G284300	syntenic	TRUE
TraesCS3A01G155300	TraesCS3B01G181600	TraesCS3D01G162800	syntenic	TRUE
TraesCS3A01G230300	TraesCS3B01G259600	TraesCS3D01G223000	syntenic	TRUE
TraesCS2A01G196500	TraesCS2B01G224100	TraesCS2D01G204500	syntenic	TRUE
TraesCS3A01G044300	TraesCS3B01G039400	TraesCS3D01G036500	syntenic	FALSE
TraesCS2A01G318300	TraesCS2B01G336400	TraesCS2D01G315900	syntenic	TRUE
TraesCS6A01G409300	TraesCS6B01G455200	TraesCS6D01G393000	syntenic	TRUE
TraesCS3A01G292800	TraesCS3B01G327600	TraesCS3D01G292600	syntenic	TRUE
TraesCS3A01G343600	TraesCS3B01G375600	TraesCS3D01G337400	syntenic	TRUE
TraesCS5A01G422800	TraesCS5B01G424700	TraesCS5D01G431000	syntenic	TRUE
TraesCS3A01G317800	TraesCS3B01G348100	TraesCS3D01G313500	syntenic	TRUE
TraesCS3A01G189500	TraesCS3B01G218700	TraesCS3D01G193000	syntenic	TRUE
TraesCS1A01G403200	TraesCS1B01G432600	TraesCS1D01G411200	syntenic	TRUE
TraesCS3A01G042700	TraesCS3B01G040800	TraesCS3D01G037900	syntenic	TRUE
TraesCS3A01G042400	TraesCS3B01G041200	TraesCS3D01G038100	syntenic	TRUE
TraesCS5A01G166000	TraesCS5B01G163400	TraesCS5D01G170600	syntenic	TRUE
TraesCS4A01G231600	TraesCS4B01G084400	TraesCS4D01G082300	syntenic	TRUE
TraesCS5A01G371000	TraesCS5B01G373400	TraesCS5D01G380700	syntenic	TRUE
TraesCS6A01G314600	TraesCS6B01G344600	TraesCS6D01G293900	syntenic	TRUE
TraesCS5A01G079300	TraesCS5B01G086700	TraesCS5D01G092900	syntenic	FALSE
TraesCS4A01G002200	TraesCS4B01G302900	TraesCS4D01G301400	syntenic	TRUE
TraesCS3A01G142100	TraesCS3B01G162600	TraesCS3D01G145200	syntenic	TRUE
TraesCS3A01G185900	TraesCS3B01G215500	TraesCS3D01G189900	syntenic	TRUE
TraesCS1A01G084600	TraesCS1B01G101900	TraesCS1D01G086000	syntenic	TRUE
TraesCS2A01G468900	TraesCS2B01G491800	TraesCS2D01G469000	syntenic	TRUE
TraesCS5A01G252200	TraesCS5B01G251000	TraesCS5D01G259800	syntenic	TRUE
TraesCS3A01G149100	TraesCS3B01G176400	TraesCS3D01G157200	syntenic	TRUE
TraesCS2A01G506100	TraesCS2B01G534500	TraesCS2D01G506900	syntenic	TRUE
TraesCS5A01G206000	TraesCS5B01G204500	TraesCS5D01G212300	syntenic	TRUE
TraesCS2A01G001200	TraesCS2B01G022700	TraesCS2D01G001400	syntenic	TRUE
TraesCS6A01G263400	TraesCS6B01G290400	TraesCS6D01G251600	syntenic	TRUE
TraesCS1A01G126200	TraesCS1B01G145400	TraesCS1D01G127300	syntenic	TRUE
TraesCS5A01G101300	TraesCS5B01G106100	TraesCS5D01G113500	syntenic	TRUE
TraesCS1A01G278500	TraesCS1B01G287400	TraesCS1D01G277700	syntenic	TRUE
TraesCS2A01G481100	TraesCS2B01G507200	TraesCS2D01G481400	syntenic	TRUE
TraesCS5A01G016000	TraesCS5B01G014300	TraesCS5D01G022100	syntenic	TRUE
TraesCS5A01G450700	TraesCS5B01G459000	TraesCS5D01G460600	syntenic	TRUE
TraesCS7A01G211200	TraesCS7B01G118200	TraesCS7D01G212900	syntenic	TRUE
TraesCS2A01G160400	TraesCS2B01G186700	TraesCS2D01G167800	syntenic	TRUE
TraesCS4A01G325500	TraesCS5B01G538400	TraesCS5D01G556700	syntenic	TRUE
TraesCS2A01G260000	TraesCS2B01G281900	TraesCS2D01G263500	syntenic	TRUE
TraesCS6A01G094700	TraesCS6B01G122900	TraesCS6D01G088500	syntenic	TRUE
TraesCS2A01G338500	TraesCS2B01G343400	TraesCS2D01G324500	syntenic	TRUE
TraesCS2A01G324000	TraesCS2B01G358100	TraesCS2D01G338900	syntenic	TRUE
TraesCS6A01G287100	TraesCS6B01G316300	TraesCS6D01G267900	syntenic	TRUE
TraesCS1A01G368800	TraesCS1B01G387700	TraesCS1D01G374600	syntenic	TRUE
TraesCS2A01G156800	TraesCS2B01G182300	TraesCS2D01G162600	syntenic	TRUE
TraesCS4A01G260500	TraesCS4B01G053900	TraesCS4D01G054100	syntenic	TRUE
TraesCS5A01G011900	TraesCS5B01G009800	TraesCS5D01G016800	syntenic	TRUE
TraesCS7A01G117100	TraesCS7B01G014500	TraesCS7D01G113100	syntenic	TRUE
TraesCS4A01G296700	TraesCS4B01G017000	TraesCS4D01G015300	syntenic	TRUE
TraesCS1A01G196200	TraesCS1B01G210800	TraesCS1D01G199600	syntenic	TRUE
TraesCS2A01G378800	TraesCS2B01G395800	TraesCS2D01G374800	syntenic	TRUE
TraesCS1A01G365400	TraesCS1B01G382900	TraesCS1D01G370900	syntenic	TRUE
TraesCS3A01G117700	TraesCS3B01G137000	TraesCS3D01G119500	syntenic	TRUE
TraesCS5A01G231600	TraesCS5B01G229900	TraesCS5D01G236400	syntenic	TRUE
TraesCS2A01G550300	TraesCS2B01G580900	TraesCS2D01G551300	syntenic	TRUE
TraesCS3A01G182400	TraesCS3B01G212400	TraesCS3D01G186900	syntenic	TRUE
TraesCS5A01G387800	TraesCS5B01G392900	TraesCS5D01G397700	syntenic	TRUE
TraesCS2A01G295300	TraesCS2B01G311800	TraesCS2D01G293100	syntenic	TRUE
TraesCS1A01G266900	TraesCS1B01G277800	TraesCS1D01G267100	syntenic	TRUE
TraesCS5A01G238900	TraesCS5B01G237500	TraesCS5D01G246000	syntenic	TRUE
TraesCS5A01G161500	TraesCS5B01G159000	TraesCS5D01G166400	syntenic	TRUE
TraesCS2A01G554900	TraesCS2B01G589100	TraesCS2D01G559700	syntenic	TRUE
TraesCS3A01G169100	TraesCS3B01G197400	TraesCS3D01G172700	syntenic	TRUE
TraesCS3A01G367800	TraesCS3B01G399500	TraesCS3D01G360800	syntenic	TRUE
TraesCS3A01G446500	TraesCS3B01G481600	TraesCS3D01G439100	syntenic	TRUE
TraesCS1A01G093000	TraesCS1B01G121200	TraesCS1D01G101700	syntenic	TRUE
TraesCS1A01G412200	TraesCS1B01G442600	TraesCS1D01G420000	syntenic	TRUE
TraesCS2A01G400000	TraesCS2B01G418100	TraesCS2D01G397600	syntenic	TRUE
TraesCS2A01G518900	TraesCS2B01G547200	TraesCS2D01G520300	syntenic	TRUE
TraesCS7A01G546400	TraesCS7B01G469400	TraesCS7D01G532600	syntenic	TRUE
TraesCS5A01G050900	TraesCS5B01G056500	TraesCS5D01G061300	syntenic	TRUE
TraesCS2A01G379700	TraesCS2B01G396600	TraesCS2D01G375900	syntenic	TRUE
TraesCS4A01G067000	TraesCS4B01G244600	TraesCS4D01G244800	syntenic	TRUE
TraesCS5A01G187400	TraesCS5B01G196400	TraesCS5D01G203600	syntenic	TRUE
TraesCS2A01G296700	TraesCS2B01G312900	TraesCS2D01G294600	syntenic	TRUE
TraesCS2A01G382900	TraesCS2B01G400100	TraesCS2D01G379200	syntenic	TRUE
TraesCS3A01G180400	TraesCS3B01G210100	TraesCS3D01G185300	syntenic	TRUE
TraesCS3A01G036300	TraesCS3B01G047700	TraesCS3D01G043700	syntenic	TRUE
TraesCS6A01G235100	TraesCS6B01G263800	TraesCS6D01G217800	syntenic	TRUE
TraesCS2A01G310100	TraesCS2B01G327100	TraesCS2D01G308300	syntenic	TRUE
TraesCS2A01G351800	TraesCS2B01G370000	TraesCS2D01G350000	syntenic	TRUE
TraesCS6A01G246900	TraesCS6B01G277700	TraesCS6D01G229100	syntenic	TRUE
TraesCS1A01G167100	TraesCS1B01G183500	TraesCS1D01G173800	non-syntenic	TRUE
TraesCS1A01G394400	TraesCS1B01G422400	TraesCS1D01G402000	syntenic	TRUE
TraesCS1A01G206600	TraesCS1B01G220200	TraesCS1D01G209900	syntenic	TRUE
TraesCS6A01G162500	TraesCS6B01G188700	TraesCS6D01G149700	syntenic	TRUE
TraesCS4A01G113500	TraesCS4B01G190600	TraesCS4D01G191900	syntenic	TRUE
TraesCS1A01G304300	TraesCS1B01G314800	TraesCS1D01G303800	syntenic	TRUE
TraesCS6A01G335900	TraesCS6B01G366700	TraesCS6D01G315700	syntenic	TRUE
TraesCS2A01G250300	TraesCS2B01G266500	TraesCS2D01G251500	non-syntenic	TRUE
TraesCS2A01G193400	TraesCS2B01G213300	TraesCS2D01G194100	syntenic	TRUE
TraesCS3A01G419300	TraesCS3B01G454600	TraesCS3D01G415000	syntenic	TRUE
TraesCS7A01G215000	TraesCS7B01G122200	TraesCS7D01G216900	syntenic	TRUE
TraesCS1A01G105700	TraesCS1B01G128700	TraesCS1D01G109300	syntenic	TRUE
TraesCS7A01G346300	TraesCS7B01G236800	TraesCS7D01G332800	syntenic	TRUE
TraesCS6A01G198800	TraesCS6B01G231300	TraesCS6D01G187500	non-syntenic	TRUE
TraesCS1A01G133000	TraesCS1B01G151200	TraesCS1D01G131900	non-syntenic	TRUE
TraesCS3A01G321800	TraesCS3B01G344000	TraesCS3D01G309500	syntenic	TRUE
TraesCS2A01G492500	TraesCS2B01G520700	TraesCS2D01G492800	syntenic	TRUE
TraesCS2A01G353600	TraesCS2B01G371500	TraesCS2D01G350500	syntenic	TRUE
TraesCS1A01G323700	TraesCS1B01G336900	TraesCS1D01G325000	syntenic	TRUE
TraesCS3A01G226800	TraesCS3B01G257700	TraesCS3D01G224800	syntenic	TRUE
TraesCS1A01G276400	TraesCS1B01G285600	TraesCS1D01G275900	syntenic	TRUE
TraesCS1A01G414700	TraesCS1B01G444700	TraesCS1D01G422000	syntenic	TRUE
TraesCS4A01G271500	TraesCS4B01G042500	TraesCS4D01G039900	syntenic	TRUE
TraesCS6A01G417600	TraesCS6B01G471600	TraesCS6D01G402800	syntenic	TRUE
TraesCS2A01G413300	TraesCS2B01G432000	TraesCS2D01G411300	syntenic	TRUE
TraesCS7A01G490400	TraesCS7B01G393700	TraesCS7D01G476800	syntenic	TRUE
TraesCS1A01G048900	TraesCS1B01G064400	TraesCS1D01G050100	syntenic	TRUE
TraesCS3A01G361900	TraesCS3B01G394300	TraesCS3D01G355600	syntenic	TRUE
TraesCS3A01G336000	TraesCS3B01G366700	TraesCS3D01G329000	syntenic	TRUE
TraesCS2A01G523700	TraesCS2B01G553600	TraesCS2D01G525900	syntenic	TRUE
TraesCS2A01G517000	TraesCS2B01G545500	TraesCS2D01G518600	syntenic	TRUE
TraesCS5A01G258900	TraesCS5B01G257700	TraesCS5D01G266700	syntenic	TRUE
TraesCS7A01G245400	TraesCS7B01G146100	TraesCS7D01G244000	syntenic	TRUE
TraesCS1A01G047400	TraesCS1B01G061900	TraesCS1D01G048500	syntenic	TRUE
TraesCS5A01G072800	TraesCS5B01G078900	TraesCS5D01G085600	syntenic	TRUE
TraesCS1A01G267900	TraesCS1B01G278600	TraesCS1D01G267800	syntenic	TRUE
TraesCS5A01G316900	TraesCS5B01G317500	TraesCS5D01G323200	syntenic	TRUE
TraesCS6A01G403600	TraesCS6B01G447500	TraesCS6D01G387100	syntenic	TRUE
TraesCS4A01G126600	TraesCS4B01G178300	TraesCS4D01G179900	syntenic	TRUE
TraesCS4A01G104500	TraesCS4B01G199400	TraesCS4D01G200500	syntenic	TRUE
TraesCS4A01G096300	TraesCS4B01G208100	TraesCS4D01G209000	syntenic	TRUE
TraesCS7A01G354300	TraesCS7B01G273400	TraesCS7D01G368400	syntenic	TRUE
TraesCS5A01G493400	TraesCS4B01G318800	TraesCS4D01G315300	syntenic	TRUE
TraesCS1A01G197500	TraesCS1B01G212100	TraesCS1D01G201000	syntenic	TRUE
TraesCS5A01G032600	TraesCS5B01G032800	TraesCS5D01G040900	syntenic	TRUE
TraesCS4A01G075100	TraesCS4B01G231000	TraesCS4D01G232500	syntenic	TRUE
TraesCS4A01G123500	TraesCS4B01G180900	TraesCS4D01G182400	syntenic	TRUE
TraesCS4A01G008000	TraesCS4B01G296900	TraesCS4D01G295800	syntenic	TRUE
TraesCS4A01G129300	TraesCS4B01G175200	TraesCS4D01G177100	syntenic	TRUE
TraesCS5A01G373700	TraesCS5B01G375700	TraesCS5D01G383200	syntenic	TRUE
TraesCS1A01G081400	TraesCS1B01G099100	TraesCS1D01G083000	syntenic	TRUE
TraesCS5A01G209700	TraesCS5B01G207800	TraesCS5D01G216000	syntenic	TRUE
TraesCS2A01G384800	TraesCS2B01G401800	TraesCS2D01G381500	syntenic	TRUE
TraesCS6A01G337600	TraesCS6B01G368300	TraesCS6D01G318500	syntenic	TRUE
TraesCS6A01G095300	TraesCS6B01G123300	TraesCS6D01G088100	syntenic	TRUE
TraesCS2A01G115900	TraesCS2B01G135300	TraesCS2D01G119300	syntenic	TRUE
TraesCS5A01G049000	TraesCS5B01G054100	TraesCS5D01G059600	syntenic	TRUE
TraesCS2A01G260100	TraesCS2B01G281800	TraesCS2D01G263400	syntenic	TRUE
TraesCS3A01G511600	TraesCS3B01G579500	TraesCS3D01G519100	syntenic	TRUE
TraesCS7A01G132100	TraesCS7B01G032800	TraesCS7D01G131700	syntenic	TRUE
TraesCS1A01G046100	TraesCS1B01G059500	TraesCS1D01G046700	syntenic	TRUE
TraesCS7A01G455300	TraesCS7B01G355700	TraesCS7D01G444200	syntenic	TRUE
TraesCS3A01G096700	TraesCS3B01G112500	TraesCS3D01G097300	syntenic	TRUE
TraesCS2A01G106700	TraesCS2B01G124300	TraesCS2D01G107300	syntenic	TRUE
TraesCS5A01G002800	TraesCS5B01G003000	TraesCS5D01G002400	syntenic	TRUE
TraesCS6A01G163400	TraesCS6B01G186500	TraesCS6D01G147600	syntenic	TRUE
TraesCS6A01G196500	TraesCS6B01G229700	TraesCS6D01G179200	non-syntenic	TRUE
TraesCS6A01G308400	TraesCS6B01G337100	TraesCS6D01G287600	syntenic	TRUE
TraesCS3A01G313200	TraesCS3B01G158700	TraesCS3D01G141100	syntenic	TRUE
TraesCS6A01G226000	TraesCS6B01G255600	TraesCS6D01G209100	syntenic	TRUE
TraesCS6A01G335400	TraesCS6B01G366100	TraesCS6D01G315300	syntenic	TRUE
TraesCS6A01G229800	TraesCS6B01G251800	TraesCS6D01G205200	syntenic	TRUE
TraesCS7A01G220700	TraesCS7B01G126700	TraesCS7D01G221400	syntenic	TRUE
TraesCS3A01G239800	TraesCS3B01G268200	TraesCS3D01G240200	syntenic	TRUE
TraesCS7A01G219200	TraesCS7B01G128100	TraesCS7D01G222900	syntenic	TRUE
TraesCS5A01G187900	TraesCS5B01G195700	TraesCS5D01G203100	syntenic	TRUE
TraesCS4A01G110300	TraesCS4B01G193700	TraesCS4D01G194700	syntenic	TRUE
TraesCS7A01G316700	TraesCS7B01G217500	TraesCS7D01G313400	syntenic	TRUE
TraesCS1A01G323800	TraesCS1B01G337100	TraesCS1D01G325100	syntenic	TRUE
TraesCS7A01G407900	TraesCS7B01G308100	TraesCS7D01G401600	syntenic	TRUE
TraesCS3A01G276000	TraesCS3B01G309700	TraesCS3D01G276000	syntenic	TRUE
TraesCS1A01G256900	TraesCS1B01G267500	TraesCS1D01G256300	syntenic	TRUE
TraesCS5A01G240900	TraesCS5B01G239000	TraesCS5D01G247400	syntenic	TRUE
TraesCS3A01G355300	TraesCS3B01G388200	TraesCS3D01G349300	syntenic	TRUE
TraesCS3A01G293200	TraesCS3B01G328000	TraesCS3D01G293000	syntenic	TRUE
TraesCS4A01G325600	TraesCS5B01G538500	TraesCS5D01G556800	syntenic	TRUE
TraesCS3A01G444400	TraesCS3B01G477900	TraesCS3D01G436700	syntenic	TRUE
TraesCS2A01G313100	TraesCS2B01G330200	TraesCS2D01G311600	syntenic	TRUE
TraesCS3A01G389700	TraesCS3B01G419100	TraesCS3D01G380000	syntenic	TRUE
TraesCS1A01G043300	TraesCS1B01G056300	TraesCS1D01G043900	syntenic	TRUE
TraesCS2A01G367000	TraesCS2B01G384500	TraesCS2D01G363900	syntenic	TRUE
TraesCS2A01G289100	TraesCS2B01G305700	TraesCS2D01G287100	syntenic	TRUE
TraesCS2A01G280800	TraesCS2B01G298200	TraesCS2D01G279600	syntenic	TRUE
TraesCS5A01G235000	TraesCS5B01G233400	TraesCS5D01G242000	syntenic	TRUE
TraesCS3A01G243800	TraesCS3B01G276400	TraesCS3D01G247600	syntenic	TRUE
TraesCS2A01G166000	TraesCS2B01G192000	TraesCS2D01G173300	syntenic	TRUE
TraesCS2A01G194300	TraesCS2B01G212600	TraesCS2D01G193600	syntenic	TRUE
TraesCS4A01G035900	TraesCS4B01G268700	TraesCS4D01G268000	syntenic	TRUE
TraesCS2A01G355900	TraesCS2B01G372200	TraesCS2D01G352200	syntenic	TRUE
TraesCS3A01G395600	TraesCS3B01G427400	TraesCS3D01G389200	syntenic	TRUE
TraesCS7A01G429600	TraesCS7B01G329800	TraesCS7D01G421800	syntenic	TRUE
TraesCS1A01G084800	TraesCS1B01G102000	TraesCS1D01G086200	syntenic	TRUE
TraesCS5A01G265000	TraesCS5B01G264600	TraesCS5D01G273000	syntenic	TRUE
TraesCS4A01G020600	TraesCS4B01G282900	TraesCS4D01G281900	syntenic	TRUE
TraesCS2A01G169000	TraesCS2B01G195300	TraesCS2D01G176600	syntenic	TRUE
TraesCS6A01G159600	TraesCS6B01G191700	TraesCS6D01G152900	syntenic	TRUE
TraesCS2A01G353400	TraesCS2B01G371300	TraesCS2D01G350700	syntenic	TRUE
TraesCS4A01G100800	TraesCS4B01G203800	TraesCS4D01G204600	syntenic	TRUE
TraesCS5A01G391900	TraesCS5B01G396800	TraesCS5D01G401800	syntenic	TRUE
TraesCS2A01G079400	TraesCS2B01G094200	TraesCS2D01G076800	syntenic	TRUE
TraesCS1A01G304000	TraesCS1B01G314500	TraesCS1D01G303500	syntenic	TRUE
TraesCS7A01G328600	TraesCS7B01G229300	TraesCS7D01G325500	syntenic	TRUE
TraesCS7A01G304300	TraesCS7B01G204600	TraesCS7D01G299800	syntenic	TRUE
TraesCS7A01G564000	TraesCS1B01G402200	TraesCS7D01G520800	non-syntenic	TRUE
TraesCS3A01G217700	TraesCS3B01G248000	TraesCS3D01G234600	syntenic	TRUE
TraesCS6A01G273900	TraesCS6B01G301400	TraesCS6D01G254100	syntenic	TRUE
TraesCS7A01G404000	TraesCS7B01G303600	TraesCS7D01G397400	syntenic	TRUE
TraesCS5A01G128200	TraesCS5B01G127200	TraesCS5D01G135800	syntenic	TRUE
TraesCS6A01G405200	TraesCS6B01G449400	TraesCS6D01G388700	syntenic	TRUE
TraesCS4A01G023800	TraesCS4B01G279800	TraesCS4D01G278200	syntenic	TRUE
TraesCS3A01G037700	TraesCS3B01G045900	TraesCS3D01G041800	syntenic	TRUE
TraesCS3A01G177600	TraesCS3B01G207400	TraesCS3D01G183200	syntenic	TRUE
TraesCS3A01G151000	TraesCS3B01G177800	TraesCS3D01G158800	syntenic	TRUE
TraesCS7A01G302700	TraesCS7B01G202800	TraesCS7D01G298000	syntenic	TRUE
TraesCS5A01G160000	TraesCS5B01G157700	TraesCS5D01G165100	syntenic	TRUE
TraesCS3A01G237000	TraesCS3B01G262800	TraesCS3D01G237400	syntenic	TRUE
TraesCS7A01G227700	TraesCS7B01G191800	TraesCS7D01G226700	non-syntenic	TRUE
TraesCS3A01G449000	TraesCS3B01G485700	TraesCS3D01G441700	syntenic	TRUE
TraesCS2A01G414400	TraesCS2B01G433500	TraesCS2D01G411700	syntenic	TRUE
TraesCS3A01G367700	TraesCS3B01G399400	TraesCS3D01G360700	syntenic	TRUE
TraesCS4A01G257400	TraesCS4B01G057200	TraesCS4D01G057400	syntenic	TRUE
TraesCS4A01G218100	TraesCS4B01G096900	TraesCS4D01G093200	syntenic	TRUE
TraesCS5A01G084300	TraesCS5B01G089900	TraesCS5D01G096100	syntenic	TRUE
TraesCS4A01G044400	TraesCS4B01G265500	TraesCS4D01G265500	syntenic	TRUE
TraesCS7A01G248100	TraesCS7B01G143400	TraesCS7D01G246900	syntenic	TRUE
TraesCS7A01G360200	TraesCS7B01G267600	TraesCS7D01G362900	syntenic	TRUE
TraesCS1A01G374900	TraesCS1B01G395100	TraesCS1D01G382100	syntenic	TRUE
TraesCS3A01G334900	TraesCS3B01G365800	TraesCS3D01G328200	syntenic	TRUE
TraesCS2A01G334200	TraesCS2B01G347400	TraesCS2D01G328400	syntenic	TRUE
TraesCS7A01G172500	TraesCS7B01G077300	TraesCS7D01G173300	syntenic	TRUE
TraesCS7A01G314500	TraesCS7B01G215200	TraesCS7D01G311600	syntenic	TRUE
TraesCS6A01G155000	TraesCS6B01G183000	TraesCS6D01G144900	syntenic	TRUE
TraesCS1A01G372800	TraesCS1B01G392800	TraesCS1D01G379400	syntenic	TRUE
TraesCS6A01G296200	TraesCS6B01G326000	TraesCS6D01G276500	syntenic	TRUE
TraesCS4A01G088500	TraesCS4B01G215700	TraesCS4D01G216200	syntenic	FALSE
TraesCS5A01G228500	TraesCS5B01G227300	TraesCS5D01G239100	syntenic	TRUE
TraesCS3A01G250700	TraesCS3B01G280200	TraesCS3D01G251100	syntenic	TRUE
TraesCS1A01G020600	TraesCS1B01G024600	TraesCS1D01G020100	syntenic	TRUE
TraesCS1A01G386800	TraesCS1B01G414000	TraesCS1D01G394300	syntenic	FALSE
TraesCS2A01G448400	TraesCS2B01G469100	TraesCS2D01G447500	syntenic	TRUE
TraesCS7A01G412300	TraesCS7B01G311500	TraesCS7D01G405400	syntenic	TRUE
TraesCS5A01G299800	TraesCS5B01G301400	TraesCS5D01G308200	syntenic	TRUE
TraesCS5A01G119400	TraesCS5B01G121200	TraesCS5D01G126500	syntenic	TRUE
TraesCS1A01G332400	TraesCS1B01G346100	TraesCS1D01G335100	syntenic	TRUE
TraesCS2A01G403600	TraesCS2B01G421600	TraesCS2D01G400700	syntenic	TRUE
TraesCS1A01G099700	TraesCS1B01G111700	TraesCS1D01G093000	syntenic	TRUE
TraesCS2A01G334500	TraesCS2B01G347700	TraesCS2D01G328700	syntenic	TRUE
TraesCS5A01G227900	TraesCS5B01G226700	TraesCS5D01G239700	syntenic	TRUE
TraesCS7A01G327800	TraesCS7B01G228500	TraesCS7D01G324600	syntenic	TRUE
TraesCS3A01G094900	TraesCS3B01G110400	TraesCS3D01G095100	syntenic	TRUE
TraesCS5A01G375900	TraesCS5B01G378100	TraesCS5D01G385400	syntenic	TRUE
TraesCS3A01G296000	TraesCS3B01G340900	TraesCS3D01G307000	syntenic	TRUE
TraesCS2A01G236200	TraesCS2B01G259600	TraesCS2D01G240900	non-syntenic	TRUE
TraesCS7A01G235100	TraesCS7B01G133300	TraesCS7D01G235100	syntenic	TRUE
TraesCS3A01G409700	TraesCS3B01G442800	TraesCS3D01G404300	syntenic	FALSE
TraesCS2A01G410600	TraesCS2B01G429400	TraesCS2D01G408000	syntenic	FALSE
TraesCS5A01G264500	TraesCS5B01G263800	TraesCS5D01G272100	syntenic	TRUE
TraesCS6A01G111700	TraesCS6B01G139800	TraesCS6D01G100500	syntenic	TRUE
TraesCS2A01G384700	TraesCS2B01G401700	TraesCS2D01G381400	syntenic	TRUE
TraesCS3A01G164000	TraesCS3B01G201900	TraesCS3D01G177700	syntenic	TRUE
TraesCS3A01G231800	TraesCS3B01G261100	TraesCS3D01G221500	syntenic	TRUE
TraesCS5A01G318900	TraesCS5B01G319400	TraesCS5D01G325100	syntenic	TRUE
TraesCS5A01G334600	TraesCS5B01G334100	TraesCS5D01G339400	syntenic	TRUE
TraesCS5A01G504600	TraesCS4B01G334000	TraesCS4D01G330100	syntenic	TRUE
TraesCS7A01G251600	TraesCS7B01G139500	TraesCS7D01G249700	syntenic	TRUE
TraesCS1A01G184900	TraesCS1B01G192900	TraesCS1D01G191900	syntenic	TRUE
TraesCS4A01G017600	TraesCS4B01G286500	TraesCS4D01G285200	syntenic	TRUE
TraesCS1A01G248900	TraesCS1B01G259600	TraesCS1D01G248400	syntenic	TRUE
TraesCS6A01G314200	TraesCS6B01G344200	TraesCS6D01G293500	syntenic	TRUE
TraesCS6A01G353700	TraesCS6B01G386400	TraesCS6D01G336000	syntenic	TRUE
TraesCS2A01G200700	TraesCS2B01G228000	TraesCS2D01G208500	syntenic	TRUE
TraesCS5A01G364400	TraesCS5B01G366300	TraesCS5D01G373300	syntenic	TRUE
TraesCS2A01G541500	TraesCS2B01G571800	TraesCS2D01G542700	syntenic	TRUE
TraesCS2A01G492900	TraesCS2B01G521000	TraesCS2D01G493100	syntenic	TRUE
TraesCS1A01G361300	TraesCS1B01G377900	TraesCS1D01G365700	syntenic	TRUE
TraesCS5A01G486700	TraesCS5B01G500600	TraesCS5D01G500900	syntenic	TRUE
TraesCS2A01G080000	TraesCS2B01G094800	TraesCS2D01G077300	syntenic	TRUE
TraesCS2A01G323700	TraesCS2B01G257700	TraesCS2D01G339300	non-syntenic	TRUE
TraesCS4A01G162000	TraesCS4B01G151200	TraesCS4D01G155700	non-syntenic	TRUE
TraesCS6A01G082300	TraesCS6B01G109300	TraesCS6D01G075300	syntenic	TRUE
TraesCS1A01G115000	TraesCS1B01G134900	TraesCS1D01G116400	syntenic	TRUE
TraesCS1A01G432400	TraesCS1B01G211600	TraesCS1D01G033500	non-syntenic	TRUE
TraesCS5A01G097800	TraesCS5B01G103300	TraesCS5D01G110100	syntenic	TRUE
TraesCS5A01G046100	TraesCS5B01G050200	TraesCS5D01G056000	syntenic	TRUE
TraesCS1A01G229600	TraesCS1B01G244500	TraesCS1D01G232400	syntenic	TRUE
TraesCS4A01G018700	TraesCS4B01G285200	TraesCS4D01G284300	syntenic	TRUE
TraesCS5A01G423400	TraesCS5B01G425500	TraesCS5D01G432000	syntenic	TRUE
TraesCS5A01G182100	TraesCS5B01G180100	TraesCS5D01G186500	syntenic	FALSE
TraesCS3A01G188700	TraesCS3B01G217900	TraesCS3D01G192100	syntenic	TRUE
TraesCS2A01G115800	TraesCS2B01G135400	TraesCS2D01G119400	syntenic	TRUE
TraesCS1A01G039100	TraesCS1B01G051600	TraesCS1D01G040700	syntenic	TRUE
TraesCS3A01G469200	TraesCS3B01G511200	TraesCS3D01G465700	syntenic	FALSE
TraesCS7A01G268200	TraesCS7B01G164100	TraesCS7D01G266700	syntenic	TRUE
TraesCS4A01G214700	TraesCS4B01G101400	TraesCS4D01G098100	syntenic	TRUE
TraesCS5A01G328700	TraesCS5B01G328800	TraesCS5D01G334600	syntenic	TRUE
TraesCS2A01G169400	TraesCS2B01G195700	TraesCS2D01G176900	syntenic	TRUE
TraesCS7A01G364800	TraesCS7B01G262800	TraesCS7D01G358000	syntenic	TRUE
TraesCS7A01G184100	TraesCS7B01G089100	TraesCS7D01G185800	syntenic	TRUE
TraesCS2A01G098800	TraesCS2B01G115100	TraesCS2D01G089200	syntenic	TRUE
TraesCS5A01G125100	TraesCS5B01G124600	TraesCS5D01G132800	syntenic	TRUE
TraesCS2A01G210700	TraesCS2B01G236600	TraesCS2D01G217200	syntenic	TRUE
TraesCS2A01G272600	TraesCS2B01G290800	TraesCS2D01G271900	syntenic	TRUE
TraesCS7A01G095900	TraesCS3B01G576200	TraesCS3D01G515400	non-syntenic	TRUE
TraesCS3A01G538200	TraesCS3B01G603600	TraesCS3D01G543800	non-syntenic	TRUE
TraesCS7A01G235300	TraesCS7B01G133500	TraesCS7D01G235400	syntenic	TRUE
TraesCS3A01G452100	TraesCS3B01G489000	TraesCS3D01G444600	syntenic	TRUE
TraesCS1A01G446100	TraesCS1B01G481200	TraesCS1D01G454900	syntenic	TRUE
TraesCS1A01G084300	TraesCS4B01G156500	TraesCS4D01G156100	non-syntenic	TRUE
TraesCS1A01G219000	TraesCS1B01G232500	TraesCS1D01G220700	syntenic	TRUE
TraesCS4A01G329000	TraesCS5B01G543400	TraesCS5D01G544800	syntenic	TRUE
TraesCS2A01G305800	TraesCS2B01G322500	TraesCS2D01G304200	syntenic	TRUE
TraesCS3A01G531500	TraesCS3B01G601900	TraesCS3D01G536800	syntenic	TRUE
TraesCS5A01G098400	TraesCS5B01G103700	TraesCS5D01G110500	syntenic	TRUE
TraesCS5A01G135300	TraesCS5B01G134100	TraesCS5D01G141800	syntenic	FALSE
TraesCS3A01G248200	TraesCS3B01G276900	TraesCS3D01G248200	syntenic	TRUE
TraesCS6A01G300300	TraesCS6B01G330000	TraesCS6D01G280200	syntenic	TRUE
TraesCS6A01G109700	TraesCS6B01G138200	TraesCS6D01G098200	syntenic	TRUE
TraesCS6A01G134100	TraesCS6B01G162400	TraesCS6D01G123400	syntenic	FALSE
TraesCS4A01G225500	TraesCS4B01G090700	TraesCS4D01G087800	syntenic	TRUE
TraesCS1A01G387600	TraesCS1B01G415100	TraesCS1D01G395600	syntenic	TRUE
TraesCS3A01G497500	TraesCS3B01G560300	TraesCS3D01G505300	syntenic	TRUE
TraesCS3A01G503100	TraesCS3B01G566500	TraesCS3D01G509700	syntenic	TRUE
TraesCS1A01G177400	TraesCS1B01G202800	TraesCS1D01G175900	syntenic	TRUE
TraesCS7A01G159600	TraesCS7B01G064100	TraesCS7D01G160400	non-syntenic	TRUE
TraesCS1A01G270000	TraesCS1B01G280400	TraesCS1D01G270000	syntenic	TRUE
TraesCS4A01G223000	TraesCS4B01G093300	TraesCS4D01G090100	syntenic	FALSE
TraesCS4A01G117500	TraesCS4B01G186900	TraesCS4D01G188200	syntenic	TRUE
TraesCS7A01G242000	TraesCS7B01G149400	TraesCS7D01G240900	syntenic	TRUE
TraesCS6A01G313300	TraesCS6B01G343400	TraesCS6D01G292800	syntenic	FALSE
TraesCS3A01G354800	TraesCS3B01G387800	TraesCS3D01G348800	syntenic	TRUE
TraesCS7A01G313900	TraesCS7B01G214800	TraesCS7D01G310800	syntenic	TRUE
TraesCS6A01G261600	TraesCS6B01G288900	TraesCS6D01G242300	syntenic	TRUE
TraesCS3A01G022200	TraesCS3B01G023700	TraesCS3D01G024500	syntenic	TRUE
TraesCS7A01G495600	TraesCS7B01G401700	TraesCS7D01G482900	syntenic	TRUE
TraesCS3A01G252200	TraesCS3B01G281600	TraesCS3D01G252700	syntenic	TRUE
TraesCS3A01G395800	TraesCS3B01G427600	TraesCS3D01G389400	syntenic	TRUE
TraesCS4A01G132000	TraesCS4B01G172600	TraesCS4D01G174600	syntenic	TRUE
TraesCS2A01G408900	TraesCS2B01G427200	TraesCS2D01G406000	syntenic	TRUE
TraesCS6A01G035700	TraesCS6B01G050100	TraesCS6D01G041100	syntenic	FALSE
TraesCS7A01G306100	TraesCS7B01G206300	TraesCS7D01G302800	syntenic	TRUE
TraesCS1A01G319000	TraesCS1B01G331300	TraesCS1D01G318800	syntenic	TRUE
TraesCS5A01G130600	TraesCS5B01G130500	TraesCS5D01G138100	syntenic	TRUE
TraesCS3A01G454600	TraesCS3B01G493200	TraesCS3D01G447300	syntenic	TRUE
TraesCS3A01G205900	TraesCS3B01G237800	TraesCS3D01G209700	syntenic	TRUE
TraesCS7A01G345200	TraesCS7B01G238000	TraesCS7D01G334100	syntenic	TRUE
TraesCS2A01G222400	TraesCS2B01G247800	TraesCS2D01G228300	syntenic	TRUE
TraesCS4A01G117400	TraesCS4B01G187000	TraesCS4D01G188300	syntenic	TRUE
TraesCS5A01G412000	TraesCS5B01G415800	TraesCS5D01G421200	syntenic	TRUE
TraesCS7A01G328800	TraesCS7B01G229500	TraesCS7D01G325700	syntenic	TRUE
TraesCS5A01G206800	TraesCS5B01G205200	TraesCS5D01G213000	syntenic	TRUE
TraesCS6A01G337700	TraesCS6B01G368400	TraesCS6D01G318600	syntenic	TRUE
TraesCS3A01G274000	TraesCS3B01G307700	TraesCS3D01G273200	syntenic	TRUE
TraesCS5A01G102500	TraesCS5B01G106800	TraesCS5D01G114300	syntenic	TRUE
TraesCS5A01G528200	TraesCS4B01G359300	TraesCS4D01G352900	syntenic	TRUE
TraesCS4A01G078100	TraesCS4B01G234200	TraesCS4D01G235400	syntenic	TRUE
TraesCS1A01G419500	TraesCS1B01G449600	TraesCS1D01G427300	syntenic	TRUE
TraesCS6A01G168200	TraesCS6B01G196000	TraesCS6D01G157300	syntenic	TRUE
TraesCS5A01G146500	TraesCS5B01G145300	TraesCS5D01G145800	syntenic	TRUE
TraesCS5A01G357100	TraesCS5B01G359600	TraesCS5D01G366200	syntenic	TRUE
TraesCS4A01G315700	TraesCS5B01G563800	TraesCS5D01G551200	syntenic	TRUE
TraesCS4A01G270000	TraesCS4B01G044100	TraesCS4D01G041600	syntenic	TRUE
TraesCS4A01G060900	TraesCS4B01G236300	TraesCS4D01G237700	syntenic	TRUE
TraesCS6A01G243100	TraesCS6B01G281100	TraesCS6D01G225400	syntenic	TRUE
TraesCS2A01G089900	TraesCS2B01G105600	TraesCS2D01G087800	syntenic	TRUE
TraesCS3A01G476900	TraesCS3B01G520300	TraesCS3D01G471400	syntenic	TRUE
TraesCS7A01G298600	TraesCS7B01G188400	TraesCS7D01G294300	syntenic	TRUE
TraesCS4A01G281700	TraesCS4B01G031300	TraesCS4D01G028900	syntenic	TRUE
TraesCS7A01G285400	TraesCS7B01G199800	TraesCS7D01G282800	syntenic	TRUE
TraesCS4A01G047700	TraesCS4B01G257200	TraesCS4D01G257100	syntenic	TRUE
TraesCS2A01G429400	TraesCS2B01G449900	TraesCS2D01G427100	syntenic	TRUE
TraesCS1A01G297700	TraesCS1B01G307100	TraesCS1D01G293500	syntenic	TRUE
TraesCS1A01G396800	TraesCS1B01G425000	TraesCS1D01G404700	syntenic	TRUE
TraesCS2A01G217300	TraesCS2B01G242600	TraesCS2D01G223100	syntenic	TRUE
TraesCS3A01G354000	TraesCS3B01G386800	TraesCS3D01G348100	syntenic	TRUE
TraesCS4A01G375800	TraesCS4B01G394500	TraesCS2D01G555700	non-syntenic	TRUE
TraesCS3A01G271500	TraesCS3B01G305200	TraesCS3D01G271100	syntenic	TRUE
TraesCS2A01G208300	TraesCS2B01G234800	TraesCS2D01G215000	syntenic	TRUE
TraesCS1A01G249100	TraesCS1B01G259800	TraesCS1D01G248600	syntenic	TRUE
TraesCS5A01G302300	TraesCS5B01G302300	TraesCS5D01G308800	syntenic	TRUE
TraesCS5A01G109400	TraesCS5B01G110600	TraesCS5D01G124200	non-syntenic	TRUE
TraesCS2A01G307300	TraesCS2B01G323800	TraesCS2D01G305600	syntenic	TRUE
TraesCS2A01G304700	TraesCS2B01G321400	TraesCS2D01G303300	syntenic	TRUE
TraesCS5A01G188900	TraesCS5B01G194800	TraesCS5D01G202100	syntenic	TRUE
TraesCS2A01G102200	TraesCS2B01G119300	TraesCS2D01G101700	syntenic	TRUE
TraesCS2A01G395400	TraesCS2B01G413500	TraesCS2D01G393200	syntenic	TRUE
TraesCS7A01G254500	TraesCS7B01G150700	TraesCS7D01G253100	syntenic	TRUE
TraesCS5A01G141600	TraesCS5B01G139900	TraesCS5D01G150600	syntenic	TRUE
TraesCS7A01G421300	TraesCS7B01G321600	TraesCS7D01G413600	syntenic	TRUE
TraesCS5A01G475700	TraesCS5B01G489000	TraesCS5D01G489100	syntenic	TRUE
TraesCS4A01G086100	TraesCS4B01G218400	TraesCS4D01G218600	syntenic	TRUE
TraesCS2A01G194200	TraesCS2B01G212700	TraesCS2D01G193700	syntenic	TRUE
TraesCS1A01G139900	TraesCS1B01G157000	TraesCS1D01G139400	syntenic	TRUE
TraesCS1A01G266800	TraesCS1B01G277700	TraesCS1D01G267000	syntenic	TRUE
TraesCS1A01G175500	TraesCS1B01G204900	TraesCS1D01G163800	syntenic	TRUE
TraesCS6A01G135200	TraesCS6B01G163200	TraesCS6D01G124300	syntenic	TRUE
TraesCS6A01G133500	TraesCS6B01G161900	TraesCS6D01G123000	syntenic	FALSE
TraesCS5A01G409200	TraesCS5B01G413900	TraesCS5D01G419000	syntenic	TRUE
TraesCS2A01G224200	TraesCS2B01G274400	TraesCS2D01G230500	syntenic	TRUE
TraesCS3A01G294900	TraesCS3B01G342500	TraesCS3D01G308200	syntenic	TRUE
TraesCS5A01G178000	TraesCS5B01G175600	TraesCS5D01G182400	syntenic	TRUE
TraesCS3A01G191400	TraesCS3B01G219400	TraesCS3D01G194000	syntenic	TRUE
TraesCS7A01G489900	TraesCS7B01G393000	TraesCS7D01G476300	syntenic	TRUE
TraesCS1A01G161600	TraesCS1B01G178200	TraesCS1D01G158500	syntenic	TRUE
TraesCS1A01G259700	TraesCS1B01G270000	TraesCS1D01G259500	syntenic	TRUE
TraesCS1A01G341200	TraesCS1B01G353900	TraesCS1D01G343300	syntenic	TRUE
TraesCS1A01G097500	TraesCS1B01G126300	TraesCS1D01G106300	syntenic	TRUE
TraesCS4A01G087300	TraesCS4B01G217100	TraesCS4D01G217400	syntenic	TRUE
TraesCS1A01G410100	TraesCS1B01G440000	TraesCS1D01G417400	syntenic	TRUE
TraesCS3A01G300600	TraesCS3B01G335900	TraesCS3D01G301200	syntenic	TRUE
TraesCS1A01G033300	TraesCS1B01G041900	TraesCS1D01G035000	syntenic	TRUE
TraesCS3A01G104700	TraesCS3B01G123200	TraesCS3D01G106900	syntenic	TRUE
TraesCS3A01G345100	TraesCS3B01G377200	TraesCS3D01G339100	syntenic	TRUE
TraesCS1A01G324900	TraesCS4B01G103800	TraesCS1D01G325600	non-syntenic	TRUE
TraesCS2A01G452100	TraesCS2B01G473600	TraesCS2D01G451900	syntenic	TRUE
TraesCS2A01G462400	TraesCS2B01G484000	TraesCS2D01G462800	syntenic	TRUE
TraesCS3A01G085800	TraesCS3B01G101100	TraesCS3D01G085900	syntenic	TRUE
TraesCS2A01G213300	TraesCS2B01G238100	TraesCS2D01G219200	syntenic	TRUE
TraesCS7A01G354700	TraesCS7B01G273000	TraesCS7D01G368100	syntenic	TRUE
TraesCS3A01G021400	TraesCS3B01G024800	TraesCS3D01G025500	syntenic	TRUE
TraesCS6A01G173200	TraesCS6B01G200900	TraesCS6D01G162300	syntenic	TRUE
TraesCS2A01G356600	TraesCS2B01G375900	TraesCS2D01G355500	syntenic	TRUE
TraesCS4A01G192200	TraesCS4B01G123200	TraesCS4D01G121300	syntenic	TRUE
TraesCS3A01G239400	TraesCS3B01G268000	TraesCS3D01G239700	syntenic	TRUE
TraesCS2A01G149100	TraesCS2B01G174000	TraesCS2D01G153900	syntenic	TRUE
TraesCS7A01G329800	TraesCS7B01G230300	TraesCS7D01G326500	syntenic	TRUE
TraesCS2A01G169700	TraesCS2B01G196000	TraesCS2D01G177200	syntenic	TRUE
TraesCS4A01G021000	TraesCS4B01G282600	TraesCS4D01G281600	syntenic	TRUE
TraesCS4A01G206100	TraesCS4B01G109700	TraesCS4D01G107100	syntenic	TRUE
TraesCS5A01G275100	TraesCS5B01G274900	TraesCS5D01G282700	syntenic	TRUE
TraesCS5A01G516100	TraesCS4B01G347400	TraesCS4D01G342400	syntenic	TRUE
TraesCS3A01G238100	TraesCS3B01G266600	TraesCS3D01G238500	syntenic	TRUE
TraesCS6A01G295500	TraesCS6B01G325600	TraesCS6D01G276100	syntenic	TRUE
TraesCS7A01G249600	TraesCS7B01G141700	TraesCS7D01G248300	syntenic	TRUE
TraesCS3A01G100200	TraesCS3B01G117000	TraesCS3D01G100900	syntenic	TRUE
TraesCS5A01G211900	TraesCS5B01G212000	TraesCS5D01G222000	syntenic	TRUE
TraesCS5A01G439400	TraesCS5B01G442400	TraesCS5D01G446600	syntenic	TRUE
TraesCS4A01G160600	TraesCS4B01G163700	TraesCS4D01G165100	non-syntenic	TRUE
TraesCS4A01G126400	TraesCS4B01G178500	TraesCS4D01G180100	syntenic	TRUE
TraesCS6A01G149900	TraesCS6B01G177800	TraesCS6D01G139200	syntenic	TRUE
TraesCS3A01G210200	TraesCS3B01G240800	TraesCS3D01G213000	syntenic	TRUE
TraesCS4A01G068700	TraesCS4B01G225800	TraesCS4D01G226500	syntenic	TRUE
TraesCS1A01G243200	TraesCS1B01G254700	TraesCS1D01G243200	syntenic	TRUE
TraesCS3A01G222000	TraesCS3B01G251900	TraesCS3D01G231100	syntenic	TRUE
TraesCS3A01G441600	TraesCS3B01G475500	TraesCS3D01G434400	syntenic	TRUE
TraesCS3A01G219500	TraesCS3B01G250000	TraesCS3D01G233000	syntenic	TRUE
TraesCS1A01G200000	TraesCS1B01G214700	TraesCS1D01G203500	syntenic	TRUE
TraesCS5A01G194500	TraesCS5B01G190000	TraesCS5D01G197700	syntenic	TRUE
TraesCS4A01G122100	TraesCS4B01G182000	TraesCS4D01G183800	syntenic	TRUE
TraesCS3A01G403300	TraesCS3B01G436900	TraesCS3D01G398200	syntenic	TRUE
TraesCS5A01G036000	TraesCS5B01G036600	TraesCS5D01G044100	syntenic	TRUE
TraesCS7A01G160500	TraesCS7B01G065400	TraesCS7D01G161400	syntenic	FALSE
TraesCS1A01G119400	TraesCS1B01G138800	TraesCS1D01G120200	syntenic	TRUE
TraesCS1A01G301300	TraesCS1B01G311100	TraesCS1D01G301000	syntenic	TRUE
TraesCS2A01G069800	TraesCS2B01G083000	TraesCS2D01G068600	syntenic	TRUE
TraesCS4A01G067200	TraesCS4B01G244800	TraesCS4D01G244600	syntenic	TRUE
TraesCS5A01G019300	TraesCS5B01G016800	TraesCS5D01G024700	syntenic	TRUE
TraesCS5A01G072600	TraesCS5B01G078400	TraesCS5D01G085300	syntenic	TRUE
TraesCS7A01G282200	TraesCS7B01G179000	TraesCS7D01G280800	non-syntenic	TRUE
TraesCS3A01G435300	TraesCS3B01G470200	TraesCS3D01G428100	syntenic	TRUE
TraesCS2A01G340900	TraesCS2B01G338700	TraesCS2D01G318500	syntenic	TRUE
TraesCS3A01G026800	TraesCS3B01G017500	TraesCS3D01G018700	syntenic	TRUE
TraesCS5A01G464200	TraesCS5B01G475600	TraesCS5D01G476900	syntenic	FALSE
TraesCS2A01G141400	TraesCS2B01G166400	TraesCS2D01G144900	syntenic	TRUE
TraesCS1A01G194700	TraesCS1B01G209500	TraesCS1D01G198300	syntenic	TRUE
TraesCS3A01G425100	TraesCS3B01G461500	TraesCS3D01G420000	syntenic	TRUE
TraesCS5A01G122100	TraesCS5B01G122200	TraesCS5D01G130500	syntenic	TRUE
TraesCS2A01G324900	TraesCS2B01G357400	TraesCS2D01G338000	syntenic	TRUE
TraesCS5A01G178300	TraesCS5B01G176000	TraesCS5D01G182800	syntenic	TRUE
TraesCS4A01G367400	TraesCS5B01G505300	TraesCS5D01G506000	syntenic	TRUE
TraesCS6A01G288100	TraesCS6B01G317600	TraesCS6D01G270900	syntenic	TRUE
TraesCS6A01G165800	TraesCS6B01G193200	TraesCS6D01G154400	syntenic	TRUE
TraesCS1A01G149700	TraesCS1B01G167700	TraesCS1D01G146900	syntenic	TRUE
TraesCS3A01G011500	TraesCS3B01G014500	TraesCS3D01G000200	syntenic	TRUE
TraesCS2A01G276000	TraesCS2B01G293700	TraesCS2D01G275000	syntenic	TRUE
TraesCS6A01G171000	TraesCS6B01G199200	TraesCS6D01G160700	syntenic	TRUE
TraesCS5A01G386300	TraesCS5B01G391200	TraesCS5D01G396100	syntenic	TRUE
TraesCS3A01G306900	TraesCS3B01G329400	TraesCS3D01G294900	syntenic	TRUE
TraesCS5A01G382600	TraesCS5B01G386800	TraesCS5D01G392000	syntenic	TRUE
TraesCS1A01G237200	TraesCS1B01G246700	TraesCS1D01G235200	syntenic	TRUE
TraesCS1A01G444700	TraesCS1B01G479500	TraesCS1D01G452800	syntenic	TRUE
TraesCS3A01G370900	TraesCS3B01G403100	TraesCS3D01G364000	syntenic	TRUE
TraesCS2A01G189200	TraesCS2B01G218100	TraesCS2D01G198500	syntenic	TRUE
TraesCS2A01G229500	TraesCS2B01G251200	TraesCS2D01G233400	syntenic	TRUE
TraesCS1A01G247400	TraesCS1B01G258000	TraesCS1D01G246600	syntenic	TRUE
TraesCS5A01G357600	TraesCS5B01G360200	TraesCS5D01G366700	syntenic	TRUE
TraesCS2A01G390000	TraesCS2B01G409200	TraesCS2D01G388700	syntenic	TRUE
TraesCS7A01G173100	TraesCS7B01G078400	TraesCS7D01G174500	syntenic	TRUE
TraesCS6A01G301500	TraesCS6B01G330600	TraesCS6D01G280800	syntenic	TRUE
TraesCS4A01G001200	TraesCS4B01G002200	TraesCS4D01G001100	syntenic	FALSE
TraesCS3A01G458400	TraesCS3B01G498500	TraesCS3D01G451200	syntenic	TRUE
TraesCS7A01G391900	TraesCS7B01G294000	TraesCS7D01G387500	syntenic	TRUE
TraesCS7A01G226900	TraesCS7B01G192700	TraesCS7D01G227500	syntenic	TRUE
TraesCS3A01G270900	TraesCS3B01G304700	TraesCS3D01G270600	syntenic	TRUE
TraesCS3A01G157400	TraesCS3B01G184100	TraesCS3D01G165000	syntenic	TRUE
TraesCS5A01G054200	TraesCS5B01G062200	TraesCS5D01G065500	syntenic	TRUE
TraesCS4A01G271300	TraesCS4B01G042700	TraesCS4D01G040100	syntenic	TRUE
TraesCS5A01G438900	TraesCS5B01G441700	TraesCS5D01G446000	syntenic	TRUE
TraesCS7A01G247700	TraesCS7B01G144100	TraesCS7D01G246300	syntenic	TRUE
TraesCS4A01G100700	TraesCS4B01G203700	TraesCS4D01G204700	syntenic	TRUE
TraesCS1A01G208800	TraesCS1B01G223000	TraesCS1D01G212100	syntenic	FALSE
TraesCS1A01G159400	TraesCS1B01G175800	TraesCS1D01G156800	syntenic	TRUE
TraesCS1A01G214500	TraesCS1B01G228400	TraesCS1D01G217500	syntenic	TRUE
TraesCS4A01G123100	TraesCS4B01G182900	TraesCS4D01G182800	syntenic	TRUE
TraesCS3A01G172100	TraesCS3B01G202900	TraesCS3D01G178600	non-syntenic	TRUE
TraesCS1A01G244300	TraesCS1B01G255700	TraesCS1D01G244200	syntenic	TRUE
TraesCS1A01G162100	TraesCS1B01G178700	TraesCS1D01G158900	syntenic	TRUE
TraesCS6A01G112500	TraesCS6B01G141700	TraesCS6D01G102700	syntenic	TRUE
TraesCS3A01G281200	TraesCS3B01G314900	TraesCS3D01G281100	syntenic	TRUE
TraesCS3A01G144900	TraesCS3B01G171700	TraesCS3D01G153700	syntenic	TRUE
TraesCS3A01G416800	TraesCS3B01G451800	TraesCS3D01G412300	syntenic	TRUE
TraesCS2A01G464200	TraesCS2B01G485900	TraesCS2D01G465100	syntenic	TRUE
TraesCS4A01G174400	TraesCS4B01G143100	TraesCS4D01G141200	syntenic	FALSE
TraesCS2A01G399400	TraesCS2B01G417400	TraesCS2D01G396900	syntenic	TRUE
TraesCS2A01G331300	TraesCS2B01G350900	TraesCS2D01G331600	syntenic	TRUE
TraesCS4A01G208400	TraesCS4B01G112000	TraesCS4D01G109500	syntenic	TRUE
TraesCS2A01G183400	TraesCS2B01G210000	TraesCS2D01G191200	syntenic	TRUE
TraesCS2A01G306200	TraesCS2B01G322900	TraesCS2D01G304600	syntenic	TRUE
TraesCS2A01G149500	TraesCS2B01G174600	TraesCS2D01G154600	syntenic	TRUE
TraesCS2A01G396300	TraesCS2B01G414600	TraesCS2D01G394000	syntenic	TRUE
TraesCS5A01G140900	TraesCS5B01G139200	TraesCS5D01G151600	syntenic	TRUE
TraesCS3A01G128000	TraesCS3B01G147200	TraesCS3D01G129000	syntenic	TRUE
TraesCS4A01G214800	TraesCS4B01G101300	TraesCS4D01G098000	syntenic	TRUE
TraesCS1A01G152600	TraesCS1B01G170100	TraesCS1D01G149700	syntenic	TRUE
TraesCS5A01G380900	TraesCS5B01G384500	TraesCS5D01G390700	syntenic	TRUE
[truncated: 16,476 more rows]

## Sheet: Table S2
Table S2. Annotation information of TaGRFs extracted from GFF3 files.
chr2A	IWGSC_v1.1_201706	mRNA	570782629	570785964	.	-	.	ID=TraesCS2A02G337300.1;Parent=TraesCS2A02G337300;Name=TraesCS2A02G337300.1;Note=TraesCS2A01G337300;secconf=HC1;primconf=HC
chr2A	IWGSC_v1.1_201706	three_prime_UTR	570782629	570782916	.	-	.	ID=TraesCS2A02G337300.1.utr3p1;Parent=TraesCS2A02G337300.1
chr2A	IWGSC_v1.1_201706	exon	570782629	570782979	.	-	.	ID=TraesCS2A02G337300.1.exon1;Parent=TraesCS2A02G337300.1
chr2A	IWGSC_v1.1_201706	CDS	570782917	570782979	.	-	0	ID=TraesCS2A02G337300.1.cds1;Parent=TraesCS2A02G337300.1
chr2A	IWGSC_v1.1_201706	exon	570783080	570783196	.	-	.	ID=TraesCS2A02G337300.1.exon2;Parent=TraesCS2A02G337300.1
chr2A	IWGSC_v1.1_201706	CDS	570783080	570783196	.	-	0	ID=TraesCS2A02G337300.1.cds2;Parent=TraesCS2A02G337300.1
chr2A	IWGSC_v1.1_201706	CDS	570784352	570784474	.	-	0	ID=TraesCS2A02G337300.1.cds3;Parent=TraesCS2A02G337300.1
chr2A	IWGSC_v1.1_201706	exon	570784352	570784474	.	-	.	ID=TraesCS2A02G337300.1.exon3;Parent=TraesCS2A02G337300.1
chr2A	IWGSC_v1.1_201706	exon	570784620	570784698	.	-	.	ID=TraesCS2A02G337300.1.exon4;Parent=TraesCS2A02G337300.1
chr2A	IWGSC_v1.1_201706	CDS	570784620	570784698	.	-	1	ID=TraesCS2A02G337300.1.cds4;Parent=TraesCS2A02G337300.1
chr2A	IWGSC_v1.1_201706	CDS	570784777	570785186	.	-	0	ID=TraesCS2A02G337300.1.cds5;Parent=TraesCS2A02G337300.1
chr2A	IWGSC_v1.1_201706	exon	570784777	570785226	.	-	.	ID=TraesCS2A02G337300.1.exon5;Parent=TraesCS2A02G337300.1
chr2A	IWGSC_v1.1_201706	five_prime_UTR	570785187	570785226	.	-	.	ID=TraesCS2A02G337300.1.utr5p1;Parent=TraesCS2A02G337300.1
chr2A	IWGSC_v1.1_201706	five_prime_UTR	570785853	570785964	.	-	.	ID=TraesCS2A02G337300.1.utr5p2;Parent=TraesCS2A02G337300.1
chr2A	IWGSC_v1.1_201706	exon	570785853	570785964	.	-	.	ID=TraesCS2A02G337300.1.exon6;Parent=TraesCS2A02G337300.1
chr2B	IWGSC_v1.1_201706	mRNA	491180649	491184008	.	+	.	ID=TraesCS2B02G344600.1;Parent=TraesCS2B02G344600;Note=TraesCS2B01G344600;Name=TraesCS2B02G344600.1;primconf=HC;secconf=HC1
chr2B	IWGSC_v1.1_201706	exon	491180649	491180788	.	+	.	ID=TraesCS2B02G344600.1.exon1;Parent=TraesCS2B02G344600.1
chr2B	IWGSC_v1.1_201706	five_prime_UTR	491180649	491180788	.	+	.	ID=TraesCS2B02G344600.1.utr5p1;Parent=TraesCS2B02G344600.1
chr2B	IWGSC_v1.1_201706	five_prime_UTR	491181289	491181328	.	+	.	ID=TraesCS2B02G344600.1.utr5p2;Parent=TraesCS2B02G344600.1
chr2B	IWGSC_v1.1_201706	exon	491181289	491181738	.	+	.	ID=TraesCS2B02G344600.1.exon2;Parent=TraesCS2B02G344600.1
chr2B	IWGSC_v1.1_201706	CDS	491181329	491181738	.	+	0	ID=TraesCS2B02G344600.1.cds1;Parent=TraesCS2B02G344600.1
chr2B	IWGSC_v1.1_201706	exon	491181816	491181894	.	+	.	ID=TraesCS2B02G344600.1.exon3;Parent=TraesCS2B02G344600.1
chr2B	IWGSC_v1.1_201706	CDS	491181816	491181894	.	+	1	ID=TraesCS2B02G344600.1.cds2;Parent=TraesCS2B02G344600.1
chr2B	IWGSC_v1.1_201706	exon	491182041	491182163	.	+	.	ID=TraesCS2B02G344600.1.exon4;Parent=TraesCS2B02G344600.1
chr2B	IWGSC_v1.1_201706	CDS	491182041	491182163	.	+	0	ID=TraesCS2B02G344600.1.cds3;Parent=TraesCS2B02G344600.1
chr2B	IWGSC_v1.1_201706	CDS	491183312	491183428	.	+	0	ID=TraesCS2B02G344600.1.cds4;Parent=TraesCS2B02G344600.1
chr2B	IWGSC_v1.1_201706	exon	491183312	491183428	.	+	.	ID=TraesCS2B02G344600.1.exon5;Parent=TraesCS2B02G344600.1
chr2B	IWGSC_v1.1_201706	CDS	491183530	491183592	.	+	0	ID=TraesCS2B02G344600.1.cds5;Parent=TraesCS2B02G344600.1
chr2B	IWGSC_v1.1_201706	exon	491183530	491184008	.	+	.	ID=TraesCS2B02G344600.1.exon6;Parent=TraesCS2B02G344600.1
chr2B	IWGSC_v1.1_201706	three_prime_UTR	491183593	491184008	.	+	.	ID=TraesCS2B02G344600.1.utr3p1;Parent=TraesCS2B02G344600.1
chr2D	IWGSC_v1.1_201706	mRNA	419039525	419043028	.	+	.	ID=TraesCS2D02G325600.1;Parent=TraesCS2D02G325600;secconf=HC1;Name=TraesCS2D02G325600.1;primconf=HC;Note=TraesCS2D01G325600
chr2D	IWGSC_v1.1_201706	five_prime_UTR	419039525	419039672	.	+	.	ID=TraesCS2D02G325600.1.utr5p1;Parent=TraesCS2D02G325600.1
chr2D	IWGSC_v1.1_201706	exon	419039525	419039672	.	+	.	ID=TraesCS2D02G325600.1.exon1;Parent=TraesCS2D02G325600.1
chr2D	IWGSC_v1.1_201706	five_prime_UTR	419040457	419040496	.	+	.	ID=TraesCS2D02G325600.1.utr5p2;Parent=TraesCS2D02G325600.1
chr2D	IWGSC_v1.1_201706	exon	419040457	419040906	.	+	.	ID=TraesCS2D02G325600.1.exon2;Parent=TraesCS2D02G325600.1
chr2D	IWGSC_v1.1_201706	CDS	419040497	419040906	.	+	0	ID=TraesCS2D02G325600.1.cds1;Parent=TraesCS2D02G325600.1
chr2D	IWGSC_v1.1_201706	exon	419040985	419041063	.	+	.	ID=TraesCS2D02G325600.1.exon3;Parent=TraesCS2D02G325600.1
chr2D	IWGSC_v1.1_201706	CDS	419040985	419041063	.	+	1	ID=TraesCS2D02G325600.1.cds2;Parent=TraesCS2D02G325600.1
chr2D	IWGSC_v1.1_201706	exon	419041209	419041331	.	+	.	ID=TraesCS2D02G325600.1.exon4;Parent=TraesCS2D02G325600.1
chr2D	IWGSC_v1.1_201706	CDS	419041209	419041331	.	+	0	ID=TraesCS2D02G325600.1.cds3;Parent=TraesCS2D02G325600.1
chr2D	IWGSC_v1.1_201706	exon	419042258	419042374	.	+	.	ID=TraesCS2D02G325600.1.exon5;Parent=TraesCS2D02G325600.1
chr2D	IWGSC_v1.1_201706	CDS	419042258	419042374	.	+	0	ID=TraesCS2D02G325600.1.cds4;Parent=TraesCS2D02G325600.1
chr2D	IWGSC_v1.1_201706	CDS	419042475	419042537	.	+	0	ID=TraesCS2D02G325600.1.cds5;Parent=TraesCS2D02G325600.1
chr2D	IWGSC_v1.1_201706	exon	419042475	419043028	.	+	.	ID=TraesCS2D02G325600.1.exon6;Parent=TraesCS2D02G325600.1
chr2D	IWGSC_v1.1_201706	three_prime_UTR	419042538	419043028	.	+	.	ID=TraesCS2D02G325600.1.utr3p1;Parent=TraesCS2D02G325600.1
chr3A	IWGSC_v1.1_201706	mRNA	32150045	32153332	.	-	.	ID=TraesCS3A02G055600.1;Parent=TraesCS3A02G055600;Note=TraesCS3A01G055600;Name=TraesCS3A02G055600.1;primconf=HC;secconf=HC1
chr3A	IWGSC_v1.1_201706	three_prime_UTR	32150045	32150262	.	-	.	ID=TraesCS3A02G055600.1.utr3p1;Parent=TraesCS3A02G055600.1
chr3A	IWGSC_v1.1_201706	exon	32150045	32150322	.	-	.	ID=TraesCS3A02G055600.1.exon1;Parent=TraesCS3A02G055600.1
chr3A	IWGSC_v1.1_201706	CDS	32150263	32150322	.	-	0	ID=TraesCS3A02G055600.1.cds1;Parent=TraesCS3A02G055600.1
chr3A	IWGSC_v1.1_201706	CDS	32150416	32150532	.	-	0	ID=TraesCS3A02G055600.1.cds2;Parent=TraesCS3A02G055600.1
chr3A	IWGSC_v1.1_201706	exon	32150416	32150532	.	-	.	ID=TraesCS3A02G055600.1.exon2;Parent=TraesCS3A02G055600.1
chr3A	IWGSC_v1.1_201706	CDS	32150962	32151084	.	-	0	ID=TraesCS3A02G055600.1.cds3;Parent=TraesCS3A02G055600.1
chr3A	IWGSC_v1.1_201706	exon	32150962	32151084	.	-	.	ID=TraesCS3A02G055600.1.exon3;Parent=TraesCS3A02G055600.1
chr3A	IWGSC_v1.1_201706	CDS	32151222	32151300	.	-	1	ID=TraesCS3A02G055600.1.cds4;Parent=TraesCS3A02G055600.1
chr3A	IWGSC_v1.1_201706	exon	32151222	32151300	.	-	.	ID=TraesCS3A02G055600.1.exon4;Parent=TraesCS3A02G055600.1
chr3A	IWGSC_v1.1_201706	CDS	32151386	32151795	.	-	0	ID=TraesCS3A02G055600.1.cds5;Parent=TraesCS3A02G055600.1
chr3A	IWGSC_v1.1_201706	exon	32151386	32151810	.	-	.	ID=TraesCS3A02G055600.1.exon5;Parent=TraesCS3A02G055600.1
chr3A	IWGSC_v1.1_201706	five_prime_UTR	32151796	32151810	.	-	.	ID=TraesCS3A02G055600.1.utr5p1;Parent=TraesCS3A02G055600.1
chr3A	IWGSC_v1.1_201706	five_prime_UTR	32153206	32153332	.	-	.	ID=TraesCS3A02G055600.1.utr5p2;Parent=TraesCS3A02G055600.1
chr3A	IWGSC_v1.1_201706	exon	32153206	32153332	.	-	.	ID=TraesCS3A02G055600.1.exon6;Parent=TraesCS3A02G055600.1
chr3B	IWGSC_v1.1_201706	mRNA	40243799	40247161	.	-	.	ID=TraesCS3B02G068000.1;Parent=TraesCS3B02G068000;secconf=HC2;Name=TraesCS3B02G068000.1;Note=TraesCS3B01G068000;primconf=HC
chr3B	IWGSC_v1.1_201706	three_prime_UTR	40243799	40243981	.	-	.	ID=TraesCS3B02G068000.1.utr3p1;Parent=TraesCS3B02G068000.1
chr3B	IWGSC_v1.1_201706	exon	40243799	40244074	.	-	.	ID=TraesCS3B02G068000.1.exon1;Parent=TraesCS3B02G068000.1
chr3B	IWGSC_v1.1_201706	CDS	40243982	40244074	.	-	0	ID=TraesCS3B02G068000.1.cds1;Parent=TraesCS3B02G068000.1
chr3B	IWGSC_v1.1_201706	exon	40244191	40244217	.	-	.	ID=TraesCS3B02G068000.1.exon2;Parent=TraesCS3B02G068000.1
chr3B	IWGSC_v1.1_201706	CDS	40244191	40244217	.	-	0	ID=TraesCS3B02G068000.1.cds2;Parent=TraesCS3B02G068000.1
chr3B	IWGSC_v1.1_201706	exon	40244311	40244427	.	-	.	ID=TraesCS3B02G068000.1.exon3;Parent=TraesCS3B02G068000.1
chr3B	IWGSC_v1.1_201706	CDS	40244311	40244427	.	-	0	ID=TraesCS3B02G068000.1.cds3;Parent=TraesCS3B02G068000.1
chr3B	IWGSC_v1.1_201706	exon	40244748	40244870	.	-	.	ID=TraesCS3B02G068000.1.exon4;Parent=TraesCS3B02G068000.1
chr3B	IWGSC_v1.1_201706	CDS	40244748	40244870	.	-	0	ID=TraesCS3B02G068000.1.cds4;Parent=TraesCS3B02G068000.1
chr3B	IWGSC_v1.1_201706	exon	40245008	40245086	.	-	.	ID=TraesCS3B02G068000.1.exon5;Parent=TraesCS3B02G068000.1
chr3B	IWGSC_v1.1_201706	CDS	40245008	40245086	.	-	1	ID=TraesCS3B02G068000.1.cds5;Parent=TraesCS3B02G068000.1
chr3B	IWGSC_v1.1_201706	CDS	40245177	40245586	.	-	0	ID=TraesCS3B02G068000.1.cds6;Parent=TraesCS3B02G068000.1
chr3B	IWGSC_v1.1_201706	exon	40245177	40245626	.	-	.	ID=TraesCS3B02G068000.1.exon6;Parent=TraesCS3B02G068000.1
chr3B	IWGSC_v1.1_201706	five_prime_UTR	40245587	40245626	.	-	.	ID=TraesCS3B02G068000.1.utr5p1;Parent=TraesCS3B02G068000.1
chr3B	IWGSC_v1.1_201706	exon	40247026	40247161	.	-	.	ID=TraesCS3B02G068000.1.exon7;Parent=TraesCS3B02G068000.1
chr3B	IWGSC_v1.1_201706	five_prime_UTR	40247026	40247161	.	-	.	ID=TraesCS3B02G068000.1.utr5p2;Parent=TraesCS3B02G068000.1
chr3D	IWGSC_v1.1_201706	mRNA	23061692	23065089	.	-	.	ID=TraesCS3D02G055500.1;Parent=TraesCS3D02G055500;secconf=HC1;Name=TraesCS3D02G055500.1;Note=TraesCS3D01G055500;primconf=HC
chr3D	IWGSC_v1.1_201706	three_prime_UTR	23061692	23062118	.	-	.	ID=TraesCS3D02G055500.1.utr3p1;Parent=TraesCS3D02G055500.1
chr3D	IWGSC_v1.1_201706	exon	23061692	23062178	.	-	.	ID=TraesCS3D02G055500.1.exon1;Parent=TraesCS3D02G055500.1
chr3D	IWGSC_v1.1_201706	CDS	23062119	23062178	.	-	0	ID=TraesCS3D02G055500.1.cds1;Parent=TraesCS3D02G055500.1
chr3D	IWGSC_v1.1_201706	CDS	23062272	23062388	.	-	0	ID=TraesCS3D02G055500.1.cds2;Parent=TraesCS3D02G055500.1
chr3D	IWGSC_v1.1_201706	exon	23062272	23062388	.	-	.	ID=TraesCS3D02G055500.1.exon2;Parent=TraesCS3D02G055500.1
chr3D	IWGSC_v1.1_201706	CDS	23062722	23062844	.	-	0	ID=TraesCS3D02G055500.1.cds3;Parent=TraesCS3D02G055500.1
chr3D	IWGSC_v1.1_201706	exon	23062722	23062844	.	-	.	ID=TraesCS3D02G055500.1.exon3;Parent=TraesCS3D02G055500.1
chr3D	IWGSC_v1.1_201706	CDS	23062981	23063059	.	-	1	ID=TraesCS3D02G055500.1.cds4;Parent=TraesCS3D02G055500.1
chr3D	IWGSC_v1.1_201706	exon	23062981	23063059	.	-	.	ID=TraesCS3D02G055500.1.exon4;Parent=TraesCS3D02G055500.1
chr3D	IWGSC_v1.1_201706	CDS	23063146	23063555	.	-	0	ID=TraesCS3D02G055500.1.cds5;Parent=TraesCS3D02G055500.1
chr3D	IWGSC_v1.1_201706	exon	23063146	23063595	.	-	.	ID=TraesCS3D02G055500.1.exon5;Parent=TraesCS3D02G055500.1
chr3D	IWGSC_v1.1_201706	five_prime_UTR	23063556	23063595	.	-	.	ID=TraesCS3D02G055500.1.utr5p1;Parent=TraesCS3D02G055500.1
chr3D	IWGSC_v1.1_201706	exon	23063981	23065089	.	-	.	ID=TraesCS3D02G055500.1.exon6;Parent=TraesCS3D02G055500.1
chr3D	IWGSC_v1.1_201706	five_prime_UTR	23063981	23065089	.	-	.	ID=TraesCS3D02G055500.1.utr5p2;Parent=TraesCS3D02G055500.1
chr4A	IWGSC_v1.1_201706	mRNA	580905848	580908549	.	-	.	ID=TraesCS4A02G268700.1;Parent=TraesCS4A02G268700;Note=TraesCS4A01G268700;secconf=HC1;Name=TraesCS4A02G268700.1;primconf=HC
chr4A	IWGSC_v1.1_201706	three_prime_UTR	580905848	580906524	.	-	.	ID=TraesCS4A02G268700.1.utr3p1;Parent=TraesCS4A02G268700.1
chr4A	IWGSC_v1.1_201706	exon	580905848	580906584	.	-	.	ID=TraesCS4A02G268700.1.exon1;Parent=TraesCS4A02G268700.1
chr4A	IWGSC_v1.1_201706	CDS	580906525	580906584	.	-	0	ID=TraesCS4A02G268700.1.cds1;Parent=TraesCS4A02G268700.1
chr4A	IWGSC_v1.1_201706	CDS	580906677	580906793	.	-	0	ID=TraesCS4A02G268700.1.cds2;Parent=TraesCS4A02G268700.1
chr4A	IWGSC_v1.1_201706	exon	580906677	580906793	.	-	.	ID=TraesCS4A02G268700.1.exon2;Parent=TraesCS4A02G268700.1
chr4A	IWGSC_v1.1_201706	CDS	580907148	580907270	.	-	0	ID=TraesCS4A02G268700.1.cds3;Parent=TraesCS4A02G268700.1
chr4A	IWGSC_v1.1_201706	exon	580907148	580907270	.	-	.	ID=TraesCS4A02G268700.1.exon3;Parent=TraesCS4A02G268700.1
chr4A	IWGSC_v1.1_201706	CDS	580907472	580907550	.	-	1	ID=TraesCS4A02G268700.1.cds4;Parent=TraesCS4A02G268700.1
chr4A	IWGSC_v1.1_201706	exon	580907472	580907550	.	-	.	ID=TraesCS4A02G268700.1.exon4;Parent=TraesCS4A02G268700.1
chr4A	IWGSC_v1.1_201706	CDS	580907651	580908057	.	-	0	ID=TraesCS4A02G268700.1.cds5;Parent=TraesCS4A02G268700.1
chr4A	IWGSC_v1.1_201706	exon	580907651	580908091	.	-	.	ID=TraesCS4A02G268700.1.exon5;Parent=TraesCS4A02G268700.1
chr4A	IWGSC_v1.1_201706	five_prime_UTR	580908058	580908091	.	-	.	ID=TraesCS4A02G268700.1.utr5p1;Parent=TraesCS4A02G268700.1
chr4A	IWGSC_v1.1_201706	five_prime_UTR	580908549	580908549	.	-	.	ID=TraesCS4A02G268700.1.utr5p2;Parent=TraesCS4A02G268700.1
chr4A	IWGSC_v1.1_201706	exon	580908549	580908549	.	-	.	ID=TraesCS4A02G268700.1.exon6;Parent=TraesCS4A02G268700.1
chr4B	IWGSC_v1.1_201706	mRNA	32805467	32808180	.	+	.	ID=TraesCS4B02G045500.2;Parent=TraesCS4B02G045500;primconf=HC;secconf=HC1;Name=TraesCS4B02G045500.2;Note=TraesCS4B01G045500
chr4B	IWGSC_v1.1_201706	five_prime_UTR	32805467	32805537	.	+	.	ID=TraesCS4B02G045500.2.utr5p1;Parent=TraesCS4B02G045500.2
chr4B	IWGSC_v1.1_201706	exon	32805467	32805537	.	+	.	ID=TraesCS4B02G045500.2.exon1;Parent=TraesCS4B02G045500.2
chr4B	IWGSC_v1.1_201706	five_prime_UTR	32806051	32806084	.	+	.	ID=TraesCS4B02G045500.2.utr5p2;Parent=TraesCS4B02G045500.2
chr4B	IWGSC_v1.1_201706	exon	32806051	32806491	.	+	.	ID=TraesCS4B02G045500.2.exon2;Parent=TraesCS4B02G045500.2
chr4B	IWGSC_v1.1_201706	CDS	32806085	32806491	.	+	0	ID=TraesCS4B02G045500.2.cds1;Parent=TraesCS4B02G045500.2
chr4B	IWGSC_v1.1_201706	exon	32806592	32806670	.	+	.	ID=TraesCS4B02G045500.2.exon3;Parent=TraesCS4B02G045500.2
chr4B	IWGSC_v1.1_201706	CDS	32806592	32806670	.	+	1	ID=TraesCS4B02G045500.2.cds2;Parent=TraesCS4B02G045500.2
chr4B	IWGSC_v1.1_201706	exon	32806873	32806995	.	+	.	ID=TraesCS4B02G045500.2.exon4;Parent=TraesCS4B02G045500.2
chr4B	IWGSC_v1.1_201706	CDS	32806873	32806995	.	+	0	ID=TraesCS4B02G045500.2.cds3;Parent=TraesCS4B02G045500.2
chr4B	IWGSC_v1.1_201706	exon	32807361	32807477	.	+	.	ID=TraesCS4B02G045500.2.exon5;Parent=TraesCS4B02G045500.2
chr4B	IWGSC_v1.1_201706	CDS	32807361	32807477	.	+	0	ID=TraesCS4B02G045500.2.cds4;Parent=TraesCS4B02G045500.2
chr4B	IWGSC_v1.1_201706	CDS	32807572	32807631	.	+	0	ID=TraesCS4B02G045500.2.cds5;Parent=TraesCS4B02G045500.2
chr4B	IWGSC_v1.1_201706	exon	32807572	32808180	.	+	.	ID=TraesCS4B02G045500.2.exon6;Parent=TraesCS4B02G045500.2
chr4B	IWGSC_v1.1_201706	three_prime_UTR	32807632	32808180	.	+	.	ID=TraesCS4B02G045500.2.utr3p1;Parent=TraesCS4B02G045500.2
chr4D	IWGSC_v1.1_201706	mRNA	21886194	21888840	.	-	.	ID=TraesCS4D02G046400.2;Parent=TraesCS4D02G046400;Note=TraesCS4D01G046400;secconf=HC1;Name=TraesCS4D02G046400.2;primconf=HC
chr4D	IWGSC_v1.1_201706	three_prime_UTR	21886194	21886751	.	-	.	ID=TraesCS4D02G046400.2.utr3p1;Parent=TraesCS4D02G046400.2
chr4D	IWGSC_v1.1_201706	exon	21886194	21886811	.	-	.	ID=TraesCS4D02G046400.2.exon1;Parent=TraesCS4D02G046400.2
chr4D	IWGSC_v1.1_201706	CDS	21886752	21886811	.	-	0	ID=TraesCS4D02G046400.2.cds1;Parent=TraesCS4D02G046400.2
chr4D	IWGSC_v1.1_201706	exon	21886905	21887021	.	-	.	ID=TraesCS4D02G046400.2.exon2;Parent=TraesCS4D02G046400.2
chr4D	IWGSC_v1.1_201706	CDS	21886905	21887021	.	-	0	ID=TraesCS4D02G046400.2.cds2;Parent=TraesCS4D02G046400.2
chr4D	IWGSC_v1.1_201706	CDS	21887408	21887530	.	-	0	ID=TraesCS4D02G046400.2.cds3;Parent=TraesCS4D02G046400.2
chr4D	IWGSC_v1.1_201706	exon	21887408	21887530	.	-	.	ID=TraesCS4D02G046400.2.exon3;Parent=TraesCS4D02G046400.2
chr4D	IWGSC_v1.1_201706	CDS	21887730	21887808	.	-	1	ID=TraesCS4D02G046400.2.cds4;Parent=TraesCS4D02G046400.2
chr4D	IWGSC_v1.1_201706	exon	21887730	21887808	.	-	.	ID=TraesCS4D02G046400.2.exon4;Parent=TraesCS4D02G046400.2
chr4D	IWGSC_v1.1_201706	CDS	21887909	21888315	.	-	0	ID=TraesCS4D02G046400.2.cds5;Parent=TraesCS4D02G046400.2
chr4D	IWGSC_v1.1_201706	exon	21887909	21888349	.	-	.	ID=TraesCS4D02G046400.2.exon5;Parent=TraesCS4D02G046400.2
chr4D	IWGSC_v1.1_201706	five_prime_UTR	21888316	21888349	.	-	.	ID=TraesCS4D02G046400.2.utr5p1;Parent=TraesCS4D02G046400.2
chr4D	IWGSC_v1.1_201706	exon	21888839	21888840	.	-	.	ID=TraesCS4D02G046400.2.exon6;Parent=TraesCS4D02G046400.2
chr4D	IWGSC_v1.1_201706	five_prime_UTR	21888839	21888840	.	-	.	ID=TraesCS4D02G046400.2.utr5p2;Parent=TraesCS4D02G046400.2
chr4A	IWGSC_v1.1_201706	mRNA	299599404	299602584	.	-	.	ID=TraesCS4A02G151000.2;Parent=TraesCS4A02G151000;Note=TraesCS4A01G151000;secconf=HC1;Name=TraesCS4A02G151000.2;primconf=HC
chr4A	IWGSC_v1.1_201706	three_prime_UTR	299599404	299599685	.	-	.	ID=TraesCS4A02G151000.2.utr3p1;Parent=TraesCS4A02G151000.2
chr4A	IWGSC_v1.1_201706	exon	299599404	299599748	.	-	.	ID=TraesCS4A02G151000.2.exon1;Parent=TraesCS4A02G151000.2
chr4A	IWGSC_v1.1_201706	CDS	299599686	299599748	.	-	0	ID=TraesCS4A02G151000.2.cds1;Parent=TraesCS4A02G151000.2
chr4A	IWGSC_v1.1_201706	CDS	299599836	299599952	.	-	0	ID=TraesCS4A02G151000.2.cds2;Parent=TraesCS4A02G151000.2
chr4A	IWGSC_v1.1_201706	exon	299599836	299599952	.	-	.	ID=TraesCS4A02G151000.2.exon2;Parent=TraesCS4A02G151000.2
chr4A	IWGSC_v1.1_201706	CDS	299601125	299601247	.	-	0	ID=TraesCS4A02G151000.2.cds3;Parent=TraesCS4A02G151000.2
chr4A	IWGSC_v1.1_201706	exon	299601125	299601247	.	-	.	ID=TraesCS4A02G151000.2.exon3;Parent=TraesCS4A02G151000.2
chr4A	IWGSC_v1.1_201706	CDS	299601318	299601408	.	-	1	ID=TraesCS4A02G151000.2.cds4;Parent=TraesCS4A02G151000.2
chr4A	IWGSC_v1.1_201706	exon	299601318	299601408	.	-	.	ID=TraesCS4A02G151000.2.exon4;Parent=TraesCS4A02G151000.2
chr4A	IWGSC_v1.1_201706	CDS	299602060	299602478	.	-	0	ID=TraesCS4A02G151000.2.cds5;Parent=TraesCS4A02G151000.2
chr4A	IWGSC_v1.1_201706	exon	299602060	299602584	.	-	.	ID=TraesCS4A02G151000.2.exon5;Parent=TraesCS4A02G151000.2
chr4A	IWGSC_v1.1_201706	five_prime_UTR	299602479	299602584	.	-	.	ID=TraesCS4A02G151000.2.utr5p1;Parent=TraesCS4A02G151000.2
chr4B	IWGSC_v1.1_201706	mRNA	310973441	310976945	56	+	.	ID=TraesCS4B02G159900.1;Parent=TraesCS4B02G159900;primconf=HC;secconf=HC1;Name=TraesCS4B02G159900.1;Note=TraesCS4B01G159900
chr4B	IWGSC_v1.1_201706	five_prime_UTR	310973441	310973678	.	+	.	ID=TraesCS4B02G159900.1.utr5p1;Parent=TraesCS4B02G159900.1
chr4B	IWGSC_v1.1_201706	exon	310973441	310974097	.	+	.	ID=TraesCS4B02G159900.1.exon1;Parent=TraesCS4B02G159900.1
chr4B	IWGSC_v1.1_201706	CDS	310973679	310974097	.	+	0	ID=TraesCS4B02G159900.1.cds1;Parent=TraesCS4B02G159900.1
chr4B	IWGSC_v1.1_201706	CDS	310974777	310974855	.	+	1	ID=TraesCS4B02G159900.1.cds2;Parent=TraesCS4B02G159900.1
chr4B	IWGSC_v1.1_201706	exon	310974777	310974855	.	+	.	ID=TraesCS4B02G159900.1.exon2;Parent=TraesCS4B02G159900.1
chr4B	IWGSC_v1.1_201706	CDS	310974938	310975060	.	+	0	ID=TraesCS4B02G159900.1.cds3;Parent=TraesCS4B02G159900.1
chr4B	IWGSC_v1.1_201706	exon	310974938	310975060	.	+	.	ID=TraesCS4B02G159900.1.exon3;Parent=TraesCS4B02G159900.1
chr4B	IWGSC_v1.1_201706	CDS	310976207	310976323	.	+	0	ID=TraesCS4B02G159900.1.cds4;Parent=TraesCS4B02G159900.1
chr4B	IWGSC_v1.1_201706	exon	310976207	310976323	.	+	.	ID=TraesCS4B02G159900.1.exon4;Parent=TraesCS4B02G159900.1
chr4B	IWGSC_v1.1_201706	CDS	310976389	310976472	.	+	0	ID=TraesCS4B02G159900.1.cds5;Parent=TraesCS4B02G159900.1
chr4B	IWGSC_v1.1_201706	exon	310976389	310976945	.	+	.	ID=TraesCS4B02G159900.1.exon5;Parent=TraesCS4B02G159900.1
chr4B	IWGSC_v1.1_201706	three_prime_UTR	310976473	310976945	.	+	.	ID=TraesCS4B02G159900.1.utr3p1;Parent=TraesCS4B02G159900.1
chr4D	IWGSC_v1.1_201706	mRNA	209095178	209098724	.	+	.	ID=TraesCS4D02G155900.1;Parent=TraesCS4D02G155900;Note=TraesCS4D01G155900;secconf=HC1;Name=TraesCS4D02G155900.1;primconf=HC
chr4D	IWGSC_v1.1_201706	five_prime_UTR	209095178	209095408	.	+	.	ID=TraesCS4D02G155900.1.utr5p1;Parent=TraesCS4D02G155900.1
chr4D	IWGSC_v1.1_201706	exon	209095178	209095827	.	+	.	ID=TraesCS4D02G155900.1.exon1;Parent=TraesCS4D02G155900.1
chr4D	IWGSC_v1.1_201706	CDS	209095409	209095827	.	+	0	ID=TraesCS4D02G155900.1.cds1;Parent=TraesCS4D02G155900.1
chr4D	IWGSC_v1.1_201706	CDS	209096408	209096486	.	+	1	ID=TraesCS4D02G155900.1.cds2;Parent=TraesCS4D02G155900.1
chr4D	IWGSC_v1.1_201706	exon	209096408	209096486	.	+	.	ID=TraesCS4D02G155900.1.exon2;Parent=TraesCS4D02G155900.1
chr4D	IWGSC_v1.1_201706	exon	209096569	209096691	.	+	.	ID=TraesCS4D02G155900.1.exon3;Parent=TraesCS4D02G155900.1
chr4D	IWGSC_v1.1_201706	CDS	209096569	209096691	.	+	0	ID=TraesCS4D02G155900.1.cds3;Parent=TraesCS4D02G155900.1
chr4D	IWGSC_v1.1_201706	exon	209097837	209097953	.	+	.	ID=TraesCS4D02G155900.1.exon4;Parent=TraesCS4D02G155900.1
chr4D	IWGSC_v1.1_201706	CDS	209097837	209097953	.	+	0	ID=TraesCS4D02G155900.1.cds4;Parent=TraesCS4D02G155900.1
chr4D	IWGSC_v1.1_201706	CDS	209098040	209098102	.	+	0	ID=TraesCS4D02G155900.1.cds5;Parent=TraesCS4D02G155900.1
chr4D	IWGSC_v1.1_201706	exon	209098040	209098103	.	+	.	ID=TraesCS4D02G155900.1.exon5;Parent=TraesCS4D02G155900.1
chr4D	IWGSC_v1.1_201706	three_prime_UTR	209098103	209098103	.	+	.	ID=TraesCS4D02G155900.1.utr3p1;Parent=TraesCS4D02G155900.1
chr4D	IWGSC_v1.1_201706	exon	209098536	209098724	.	+	.	ID=TraesCS4D02G155900.1.exon6;Parent=TraesCS4D02G155900.1
chr4D	IWGSC_v1.1_201706	three_prime_UTR	209098536	209098724	.	+	.	ID=TraesCS4D02G155900.1.utr3p2;Parent=TraesCS4D02G155900.1
chr4B	IWGSC_v1.1_201706	mRNA	217846208	217849422	53	+	.	ID=TraesCS4B02G148900.1;Parent=TraesCS4B02G148900;primconf=HC;secconf=HC1;Name=TraesCS4B02G148900.1;Note=TraesCS4B01G148900
chr4B	IWGSC_v1.1_201706	five_prime_UTR	217846208	217846266	.	+	.	ID=TraesCS4B02G148900.1.utr5p1;Parent=TraesCS4B02G148900.1
chr4B	IWGSC_v1.1_201706	exon	217846208	217846330	.	+	.	ID=TraesCS4B02G148900.1.exon1;Parent=TraesCS4B02G148900.1
chr4B	IWGSC_v1.1_201706	CDS	217846267	217846330	.	+	0	ID=TraesCS4B02G148900.1.cds1;Parent=TraesCS4B02G148900.1
chr4B	IWGSC_v1.1_201706	exon	217847778	217848078	.	+	.	ID=TraesCS4B02G148900.1.exon2;Parent=TraesCS4B02G148900.1
chr4B	IWGSC_v1.1_201706	CDS	217847778	217848078	.	+	2	ID=TraesCS4B02G148900.1.cds2;Parent=TraesCS4B02G148900.1
chr4B	IWGSC_v1.1_201706	CDS	217848247	217848334	.	+	1	ID=TraesCS4B02G148900.1.cds3;Parent=TraesCS4B02G148900.1
chr4B	IWGSC_v1.1_201706	exon	217848247	217848334	.	+	.	ID=TraesCS4B02G148900.1.exon3;Parent=TraesCS4B02G148900.1
chr4B	IWGSC_v1.1_201706	CDS	217848432	217848541	.	+	0	ID=TraesCS4B02G148900.1.cds4;Parent=TraesCS4B02G148900.1
chr4B	IWGSC_v1.1_201706	exon	217848432	217848541	.	+	.	ID=TraesCS4B02G148900.1.exon4;Parent=TraesCS4B02G148900.1
chr4B	IWGSC_v1.1_201706	CDS	217849148	217849290	.	+	1	ID=TraesCS4B02G148900.1.cds5;Parent=TraesCS4B02G148900.1
chr4B	IWGSC_v1.1_201706	exon	217849148	217849290	.	+	.	ID=TraesCS4B02G148900.1.exon5;Parent=TraesCS4B02G148900.1
chr4B	IWGSC_v1.1_201706	exon	217849391	217849422	.	+	.	ID=TraesCS4B02G148900.1.exon6;Parent=TraesCS4B02G148900.1
chr4B	IWGSC_v1.1_201706	CDS	217849391	217849422	.	+	2	ID=TraesCS4B02G148900.1.cds6;Parent=TraesCS4B02G148900.1
chr7A	IWGSC_v1.1_201706	mRNA	386346364	386357777	.	-	.	ID=TraesCS7A02G295500.1;Parent=TraesCS7A02G295500;primconf=HC;secconf=HC1;Note=TraesCS7A01G295500;Name=TraesCS7A02G295500.1
chr7A	IWGSC_v1.1_201706	three_prime_UTR	386346364	386346628	.	-	.	ID=TraesCS7A02G295500.1.utr3p1;Parent=TraesCS7A02G295500.1
chr7A	IWGSC_v1.1_201706	exon	386346364	386346682	.	-	.	ID=TraesCS7A02G295500.1.exon1;Parent=TraesCS7A02G295500.1
chr7A	IWGSC_v1.1_201706	CDS	386346629	386346682	.	-	0	ID=TraesCS7A02G295500.1.cds1;Parent=TraesCS7A02G295500.1
chr7A	IWGSC_v1.1_201706	CDS	386346768	386346884	.	-	0	ID=TraesCS7A02G295500.1.cds2;Parent=TraesCS7A02G295500.1
chr7A	IWGSC_v1.1_201706	exon	386346768	386346884	.	-	.	ID=TraesCS7A02G295500.1.exon2;Parent=TraesCS7A02G295500.1
chr7A	IWGSC_v1.1_201706	CDS	386356991	386357113	.	-	0	ID=TraesCS7A02G295500.1.cds3;Parent=TraesCS7A02G295500.1
chr7A	IWGSC_v1.1_201706	exon	386356991	386357113	.	-	.	ID=TraesCS7A02G295500.1.exon3;Parent=TraesCS7A02G295500.1
chr7A	IWGSC_v1.1_201706	CDS	386357207	386357692	.	-	0	ID=TraesCS7A02G295500.1.cds4;Parent=TraesCS7A02G295500.1
chr7A	IWGSC_v1.1_201706	exon	386357207	386357777	.	-	.	ID=TraesCS7A02G295500.1.exon4;Parent=TraesCS7A02G295500.1
chr7A	IWGSC_v1.1_201706	five_prime_UTR	386357693	386357777	.	-	.	ID=TraesCS7A02G295500.1.utr5p1;Parent=TraesCS7A02G295500.1
chr7B	IWGSC_v1.1_201706	mRNA	292828452	292841187	.	+	.	ID=TraesCS7B02G183800.1;Parent=TraesCS7B02G183800;secconf=HC1;Note=TraesCS7B01G183800;Name=TraesCS7B02G183800.1;primconf=HC
chr7B	IWGSC_v1.1_201706	five_prime_UTR	292828452	292828540	.	+	.	ID=TraesCS7B02G183800.1.utr5p1;Parent=TraesCS7B02G183800.1
chr7B	IWGSC_v1.1_201706	exon	292828452	292829032	.	+	.	ID=TraesCS7B02G183800.1.exon1;Parent=TraesCS7B02G183800.1
chr7B	IWGSC_v1.1_201706	CDS	292828541	292829032	.	+	0	ID=TraesCS7B02G183800.1.cds1;Parent=TraesCS7B02G183800.1
chr7B	IWGSC_v1.1_201706	CDS	292829121	292829243	.	+	0	ID=TraesCS7B02G183800.1.cds2;Parent=TraesCS7B02G183800.1
chr7B	IWGSC_v1.1_201706	exon	292829121	292829243	.	+	.	ID=TraesCS7B02G183800.1.exon2;Parent=TraesCS7B02G183800.1
chr7B	IWGSC_v1.1_201706	CDS	292840296	292840412	.	+	0	ID=TraesCS7B02G183800.1.cds3;Parent=TraesCS7B02G183800.1
chr7B	IWGSC_v1.1_201706	exon	292840296	292840412	.	+	.	ID=TraesCS7B02G183800.1.exon3;Parent=TraesCS7B02G183800.1
chr7B	IWGSC_v1.1_201706	CDS	292840870	292840923	.	+	0	ID=TraesCS7B02G183800.1.cds4;Parent=TraesCS7B02G183800.1
chr7B	IWGSC_v1.1_201706	exon	292840870	292841187	.	+	.	ID=TraesCS7B02G183800.1.exon4;Parent=TraesCS7B02G183800.1
chr7B	IWGSC_v1.1_201706	three_prime_UTR	292840924	292841187	.	+	.	ID=TraesCS7B02G183800.1.utr3p1;Parent=TraesCS7B02G183800.1
chr7D	IWGSC_v1.1_201706	mRNA	356896682	356911158	.	+	.	ID=TraesCS7D02G292400.1;Parent=TraesCS7D02G292400;primconf=HC;Note=TraesCS7D01G292400;Name=TraesCS7D02G292400.1;secconf=HC1
chr7D	IWGSC_v1.1_201706	five_prime_UTR	356896682	356896875	.	+	.	ID=TraesCS7D02G292400.1.utr5p1;Parent=TraesCS7D02G292400.1
chr7D	IWGSC_v1.1_201706	exon	356896682	356897367	.	+	.	ID=TraesCS7D02G292400.1.exon1;Parent=TraesCS7D02G292400.1
chr7D	IWGSC_v1.1_201706	CDS	356896876	356897367	.	+	0	ID=TraesCS7D02G292400.1.cds1;Parent=TraesCS7D02G292400.1
chr7D	IWGSC_v1.1_201706	exon	356897461	356897583	.	+	.	ID=TraesCS7D02G292400.1.exon2;Parent=TraesCS7D02G292400.1
chr7D	IWGSC_v1.1_201706	CDS	356897461	356897583	.	+	0	ID=TraesCS7D02G292400.1.cds2;Parent=TraesCS7D02G292400.1
chr7D	IWGSC_v1.1_201706	exon	356910562	356910678	.	+	.	ID=TraesCS7D02G292400.1.exon3;Parent=TraesCS7D02G292400.1
chr7D	IWGSC_v1.1_201706	CDS	356910562	356910678	.	+	0	ID=TraesCS7D02G292400.1.cds3;Parent=TraesCS7D02G292400.1
chr7D	IWGSC_v1.1_201706	CDS	356910765	356910818	.	+	0	ID=TraesCS7D02G292400.1.cds4;Parent=TraesCS7D02G292400.1
chr7D	IWGSC_v1.1_201706	exon	356910765	356911158	.	+	.	ID=TraesCS7D02G292400.1.exon4;Parent=TraesCS7D02G292400.1
chr7D	IWGSC_v1.1_201706	three_prime_UTR	356910819	356911158	.	+	.	ID=TraesCS7D02G292400.1.utr3p1;Parent=TraesCS7D02G292400.1
chr4A	IWGSC_v1.1_201706	mRNA	412260859	412267803	42	+	.	ID=TraesCS4A02G167100.1;Parent=TraesCS4A02G167100;Note=TraesCS4A01G167100;secconf=HC2;Name=TraesCS4A02G167100.1;primconf=HC
chr4A	IWGSC_v1.1_201706	CDS	412260859	412261157	.	+	0	ID=TraesCS4A02G167100.1.cds1;Parent=TraesCS4A02G167100.1
chr4A	IWGSC_v1.1_201706	exon	412260859	412261157	.	+	.	ID=TraesCS4A02G167100.1.exon1;Parent=TraesCS4A02G167100.1
chr4A	IWGSC_v1.1_201706	CDS	412261327	412261414	.	+	1	ID=TraesCS4A02G167100.1.cds2;Parent=TraesCS4A02G167100.1
chr4A	IWGSC_v1.1_201706	exon	412261327	412261414	.	+	.	ID=TraesCS4A02G167100.1.exon2;Parent=TraesCS4A02G167100.1
chr4A	IWGSC_v1.1_201706	CDS	412261512	412261621	.	+	0	ID=TraesCS4A02G167100.1.cds3;Parent=TraesCS4A02G167100.1
chr4A	IWGSC_v1.1_201706	exon	412261512	412261621	.	+	.	ID=TraesCS4A02G167100.1.exon3;Parent=TraesCS4A02G167100.1
chr4A	IWGSC_v1.1_201706	CDS	412267566	412267803	.	+	1	ID=TraesCS4A02G167100.1.cds4;Parent=TraesCS4A02G167100.1
chr4A	IWGSC_v1.1_201706	exon	412267566	412267803	.	+	.	ID=TraesCS4A02G167100.1.exon4;Parent=TraesCS4A02G167100.1

## Sheet: Table S3
Table S3. Conserved motif Annotation information of TaGRFs identified by MEME
Motif	Width(aa)	Best possible match	Annotation
1	50	PTHPIRLGLALNFSVFYYEILNSPDRACNLAKQAFDEAISELDSLGEESY	14-3-3
2	50	LSKICDGILKLLDSHLVPSATAPESKVFYLKMKGDYHRYLAEFKSGAERK	14-3-3
3	50	LTVEERNLLSVAYKNVIGARRASWRIISSIEQKEESRGNEARVALIKEYR	14-3-3
4	41	APAELTREENVYMAKLAEQAERYEEMVEFMEKVAKTADSEE	unknown
5	29	KDSTLIMQLLRDNLTLWTSDITEDAADEM	unknown
6	21	DAAENTMVAYKAAQDIALAEL	unknown
7	11	EAPKKESGEGQ	unknown
8	6	SKIETE	unknown
9	11	MVDFMKKLARM	unknown
10	6	GKCVCI	unknown

## Sheet: Table S4
Table S4. Basic information of 14-3-3 gene identified from Triticum urartu L., Aegilops tauschii L., Triticum dicoccoides.
Gene	Sequence ID	Genomic position	cProtein	dMW	epI
TuGRF1-A	TuG1812G0300000586.01.T01	Chr3A:26361697-26365119 (-)	262	29.69	4.67
TuGRF2-A	TuG1812G0400001920.01.T01	Chr4A:23083511-23086241 (-)	245	27.65	6.1
TuGRF3-A	TuG1812G0400001670.01.T01	Chr4A:250375138-250378706 (+)	266	29.45	4.75
TuGRF4-A	TuG1812G0400000412.01.T02	Chr4A:331376039-331384840 (-)	299	33.79	5.53
TuGRF5-A	TuG1812G0700003116.01.T01	Chr7A:360772508-360783935 (-)	260	28.83	4.8
TuGRF6-A	TuG1812S0001813200.01.T01	ChrUn:2508-5814 (-)	264	30.02	5.11
TuGRF7-A	TuG1812U0000056100.01.T01	ChrUn:69712-73018 (+)	264	30.02	5.11
TdGRF1-A	TRIDC2AG047730.1	Chr2A:555736897-555740597 (+)	263	29.95	4.69
TdGRF2-B	TRIDC2BG050220.1	Chr2B:490102601-490105923 (+)	263	29.97	4.73
TdGRF3-A	TRIDC3AG006440.1	Chr3A:30910626-30912984 (-)	262	29.69	4.67
TdGRF4-B	TRIDC3BG008790.4	Chr3B:43601263-43604454 (-)	274	30.98	4.85
TdGRF5-A	TRIDC4AG022450.2	Chr4A:276065656-276069225 (-)	313	34.24	5.07
TdGRF6-A	TRIDC4AG026750.1	Chr4A:407297504-407304691 (+)	232	26.06	7.01
TdGRF7-A	TRIDC4AG041910.1	Chr4A:574250240-574253074 (-)	261	29.26	4.83
TdGRF8-B	TRIDC4BG007090.2	Chr4B:31237707-31240135 (+)	261	29.26	4.83
TdGRF9-B	TRIDC4BG023560.6	Chr4B:207542838-207544683 (-)	248	27.81	6.38
TdGRF10-B	TRIDC4BG026530.1	Chr4B:277256277-277259398 (+)	306	33.49	4.96
TdGRF11-A	TRIDC7AG040940.1	Chr7A:383582480-383593981 (-)	315	34.59	5.45
TdGRF12-B	TRIDC7BG030010.1	Chr7B:309841508-309853100 (+)	298	32.4	7.78
AeGRF1-D	AET2Gv20738900.1	Chr2D:418004390-418007722 (+)	263	29.95	4.69
AeGRF2-D	AET3Gv20123500.5	Chr3D:24670928-24674591 (-)	262	29.75	4.71
AeGRF3-D	AET4Gv20092700.1	Chr4D:23714417-23717515 (-)	292	32.58	4.77
AeGRF4-D	AET4Gv20350900.3	Chr4D:189474301-189478507 (-)	297	32.67	4.87
AeGRF5-D	AET7Gv20738700.2	Chr7D:355598107-355611937 (+)	310	34.05	5.34

## Sheet: Table S5
Table S5. 14-3-3 genes of other species involved in the evolutionary tree.
Spicies	Name	Genomic ID	Spicies	Name	Genomic ID
Arabidopsis thaliana	ATGRF1	AT4G09000.2	Medicago truncatula	Mt14-3-3a	Medtr2g015980
	ATGRF2	AT1G78300.1		Mt14-3-3b	Medtr2g076960
	ATGRF3	AT5G38480.1		Mt14-3-3c	Medtr2g091225
	ATGRF4	AT1G35160.2		Mt14-3-3d	Medtr3g014060
	ATGRF5	AT5G16050.1		Mt14-3-3e	Medtr3g099380
	ATGRF6	AT5G10450.4		Mt14-3-3f	Medtr3g100620
	ATGRF7	AT3G02520.1		Mt14-3-3g	Medtr4g083060
	ATGRF8	AT5G65430.3		Mt14-3-3h	Medtr5g044160
	ATGRF9	AT2G42590.3		Mt14-3-3i	Medtr5g064580
	ATGRF10	AT1G22300.1		Mt14-3-3j	Medtr8g086270
	ATGRF11	AT1G34760.1	Vitis vinifera	VviGRF9a	VIT_10s0003g01240
	ATGRF12	AT1G26480.1		VviGRF9b	VIT_19s0014g01420
	ATGRF13	AT1G78220.1		VviGRF11	VIT_18s0001g05720
Oryza sativa	OsGF14a	LOC_Os08g37490.1		VviGRF12	VIT_01s0011g00620
	OsGF14b	LOC_Os04g38870.3		VviGRF14	VIT_18s0001g07240
	OsGF14c	LOC_Os08g33370.2		VviGRF15	VIT_00s0199g00190
	OsGF14d	LOC_Os11g34450.1		VviGRF16	VIT_14s0006g03230
	OsGF14e	LOC_Os02g36974.1		VviGRF17	VIT_18s0001g06330
	OsGF14f	LOC_Os03g50290.2		VviGRF18	VIT_07s0191g00090
	OsGF14g	LOC_Os01g11110.2		VviGRF-like1	VIT_00s0199g00140
	OsGF14h	LOC_Os11g39540.1		VviGRF-like2	VIT_02s0033g00780
Glycine max	SGF14a	Glyma.18G298300.1	Populus trichocarpa	PtGRF1/2/4a	Potri.002G099800
	SGF14b	Glyma.04G092600.1		PtGRF1/2/4b	Potri.005G162400
	SGF14c	Glyma.05G158100.1		PtGRF3/5/7a	Potri.004G101700
	SGF14d	Glyma.13G290900.1		PtGRF3/5/7b	Potri.017G113300
	SGF14e	Glyma.01G058000.1		PtGRF3/5/7c	Potri.T147900
	SGF14f	Glyma.02G115900.1		PtGRF6/8a	Potri.002G103800
	SGF14g	Glyma.02G208700.1		PtGRF6/8b	Potri.005G157700
	SGF14h	Glyma.04G099900.1		PtGRF9a	Potri.001G392200
	SGF14i	Glyma.06G101500.1		PtGRF9b	Potri.011G110900
	SGF14j	Glyma.06G094400.1		PtGRF11a	Potri.002G097500
	SGF14k	Glyma.14G176900.1		PtGRF11b	Potri.005G164500
	SGF14l	Glyma.08G115800.1		PtGRF12a	Potri.008G095000
	SGF14m	Glyma.08G363800.1		PtGRF12b	Potri.010G159300
	SGF14n	Glyma.12G229200.1		PtGRF13	Potri.001G125600
	SGF14o	Glyma.12G210400.1
	SGF14p	Glyma.13G270600.1
	SGF14q	Glyma.07G226000.1
	SGF14r	Glyma.20G025900.1

## Sheet: Table S6
Table S6. Prediction results about cis-acting elements by PlantCARE analysis
Gene	Name	Coding sequence	Start position	End position	Code length	Orientation	Aligned species	Function
TaGRF-like1	W box	TTGACC	787	793	6	+	Arabidopsis thaliana
TaGRF-like1	ATC-motif	AGTAATCT	188	196	8	+	Spinacia oleracea	part of a conserved DNA module involved in light responsiveness
TaGRF-like1	Myc	TCTCTTA	922	929	7	+	Arabidopsis thaliana
TaGRF-like1	Myc	TCTCTTA	982	989	7	-	Arabidopsis thaliana
TaGRF-like1	Myb	CAACTG	98	104	6	-	Arabidopsis thaliana
TaGRF-like1	Myb	CAACTG	1126	1132	6	-	Arabidopsis thaliana
TaGRF-like1	Myb	CAACTG	1373	1379	6	-	Arabidopsis thaliana
TaGRF-like1	DRE core	GCCGAC	53	59	6	-	Arabidopsis thaliana
TaGRF-like1	ARE	AAACCA	1294	1300	6	-	Zea mays	cis-acting regulatory element essential for the anaerobic induction
TaGRF-like1	MYB recognition site	CCGTTG	1239	1245	6	+	Arabidopsis thaliana
TaGRF-like1	I-box	AAGATAAGGCT	928	938	10	-	Gossypium hirsutum	part of a light responsive element
TaGRF-like1	I-box	AAGATAAGGCT	1013	1023	10	-	Gossypium hirsutum	part of a light responsive element
TaGRF-like1	MBS	CAACTG	98	104	6	-	Arabidopsis thaliana	MYB binding site involved in drought-inducibility
TaGRF-like1	MBS	CAACTG	1126	1132	6	-	Arabidopsis thaliana	MYB binding site involved in drought-inducibility
TaGRF-like1	MBS	CAACTG	1373	1379	6	-	Arabidopsis thaliana	MYB binding site involved in drought-inducibility
TaGRF-like1	Unnamed__2	CCCCGG	1233	1239	6	+	Zea mays
TaGRF-like1	GCN4_motif	TGAGTCA	967	974	7	+	Oryza sativa	cis-regulatory element involved in endosperm expression
TaGRF-like1	CCAAT-box	CAACGG	1239	1245	6	-	Hordeum vulgare	MYBHv1 binding site
TaGRF-like1	chs-CMA1a	TTACTTAA	475	483	8	-	Daucus carota	part of a light responsive element
TaGRF-like1	LTR	CCGAAA	1216	1222	6	-	Hordeum vulgare	cis-acting element involved in low-temperature responsiveness
TaGRF-like1	Unnamed__4	CTCC	328	332	4	-	Petroselinum hortense
TaGRF-like1	Unnamed__4	CTCC	775	779	4	+	Petroselinum hortense
TaGRF-like1	Unnamed__4	CTCC	1035	1039	4	+	Petroselinum hortense
TaGRF-like1	Unnamed__4	CTCC	1038	1042	4	+	Petroselinum hortense
TaGRF-like1	Unnamed__4	CTCC	1185	1189	4	+	Petroselinum hortense
TaGRF-like1	Unnamed__4	CTCC	1257	1261	4	+	Petroselinum hortense
TaGRF-like1	Unnamed__4	CTCC	1317	1321	4	-	Petroselinum hortense
TaGRF-like1	Unnamed__4	CTCC	1415	1419	4	+	Petroselinum hortense
TaGRF-like1	CAAT-box	CAAAT	108	113	5	+	Pisum sativum	common cis-acting element in promoter and enhancer regions
TaGRF-like1	CAAT-box	CCAAT	217	222	5	+	Arabidopsis thaliana	common cis-acting element in promoter and enhancer regions
TaGRF-like1	CAAT-box	CAAT	218	222	4	+	Nicotiana glutinosa
TaGRF-like1	CAAT-box	CAAAT	227	232	5	+	Pisum sativum	common cis-acting element in promoter and enhancer regions
TaGRF-like1	CAAT-box	CAAAT	230	235	5	-	Pisum sativum	common cis-acting element in promoter and enhancer regions
TaGRF-like1	CAAT-box	CAAT	403	407	4	-	Nicotiana glutinosa
TaGRF-like1	CAAT-box	CAAT	557	561	4	-	Nicotiana glutinosa
TaGRF-like1	CAAT-box	CAAT	579	583	4	-	Nicotiana glutinosa
TaGRF-like1	CAAT-box	CAAT	596	600	4	+	Nicotiana glutinosa
TaGRF-like1	CAAT-box	CAAAT	598	603	5	-	Pisum sativum	common cis-acting element in promoter and enhancer regions
TaGRF-like1	CAAT-box	CAAT	673	677	4	-	Nicotiana glutinosa
TaGRF-like1	CAAT-box	CAAT	782	786	4	-	Nicotiana glutinosa
TaGRF-like1	CAAT-box	CAAT	786	790	4	-	Nicotiana glutinosa
TaGRF-like1	CAAT-box	CAAT	818	822	4	-	Nicotiana glutinosa
TaGRF-like1	CAAT-box	CAAT	895	899	4	+	Nicotiana glutinosa
TaGRF-like1	CAAT-box	CAAT	912	916	4	+	Nicotiana glutinosa
TaGRF-like1	CAAT-box	CAAT	975	979	4	-	Nicotiana glutinosa
TaGRF-like1	CAAT-box	CCAAT	1098	1103	5	-	Arabidopsis thaliana	common cis-acting element in promoter and enhancer regions
TaGRF-like1	CAAT-box	CAAAT	1348	1353	5	+	Pisum sativum	common cis-acting element in promoter and enhancer regions
TaGRF-like1	CAAT-box	CAAT	1391	1395	4	-	Nicotiana glutinosa
TaGRF-like1	TATA-box	TATA	263	267	4	+	Arabidopsis thaliana	core promoter element around -30 of transcription start
TaGRF-like1	TATA-box	TATA	366	370	4	+	Arabidopsis thaliana	core promoter element around -30 of transcription start
TaGRF-like1	TATA-box	TATA	576	580	4	+	Arabidopsis thaliana	core promoter element around -30 of transcription start
TaGRF-like1	TATA-box	TATA	642	646	4	+	Arabidopsis thaliana	core promoter element around -30 of transcription start
TaGRF-like1	TATA-box	TATA	765	769	4	-	Arabidopsis thaliana	core promoter element around -30 of transcription start
TaGRF-like1	TATA-box	TATA	1342	1346	4	-	Arabidopsis thaliana	core promoter element around -30 of transcription start
TaGRF-like1	STRE	AGGGG	272	277	5	+	Arabidopsis thaliana
TaGRF-like1	STRE	AGGGG	702	707	5	-	Arabidopsis thaliana
TaGRF-like1	STRE	AGGGG	1153	1158	5	-	Arabidopsis thaliana
TaGRF-like1	STRE	AGGGG	1224	1229	5	+	Arabidopsis thaliana
TaGRF-like1	WRE3	CCACCT	1040	1046	6	+	Pisum sativum
TaGRF-like1	WRE3	CCACCT	1332	1338	6	+	Pisum sativum
TaGRF-like1	MYB	CAACCA	244	250	6	-	Arabidopsis thaliana
TaGRF-like1	MYB	CAACCA	545	551	6	-	Arabidopsis thaliana
TaGRF-like1	MYB	CAACCA	845	851	6	-	Arabidopsis thaliana
TaGRF-like1	MYB	CAACCA	1369	1375	6	+	Arabidopsis thaliana
TaGRF-like1	MYB	CAACCA	1484	1490	6	-	Arabidopsis thaliana
TaGRF-like1	TCA-element	CCATCTTTTT	58	67	9	+	Nicotiana tabacum	cis-acting element involved in salicylic acid responsiveness
TaGRF-like1	MYC	CATGTG	83	89	6	+	Arabidopsis thaliana
TaGRF-like1	MYC	CATTTG	108	114	6	-	Arabidopsis thaliana
TaGRF-like1	MYC	CATGTG	393	399	6	-	Arabidopsis thaliana
TaGRF-like1	MYC	CATGTG	1178	1184	6	+	Arabidopsis thaliana
TaGRF-like1		motif_sequence	9	13	4	+	organism	short_function
TaGRF-like1		motif_sequence	16	20	4	+	organism	short_function
TaGRF-like1		motif_sequence	78	82	4	+	organism	short_function
TaGRF-like1		motif_sequence	84	88	4	+	organism	short_function
TaGRF-like1		motif_sequence	310	314	4	+	organism	short_function
TaGRF-like1		motif_sequence	333	337	4	+	organism	short_function
TaGRF-like1		motif_sequence	347	351	4	-	organism	short_function
TaGRF-like1		motif_sequence	358	362	4	+	organism	short_function
TaGRF-like1		motif_sequence	837	841	4	+	organism	short_function
TaGRF-like1		motif_sequence	839	843	4	-	organism	short_function
TaGRF-like1		motif_sequence	1033	1037	4	+	organism	short_function
TaGRF-like1		motif_sequence	1147	1151	4	+	organism	short_function
TaGRF-like1		motif_sequence	1495	1499	4	-	organism	short_function
TaGRF1-A	TATA-box	TATATA	614	620	6	+	Arabidopsis thaliana	core promoter element around -30 of transcription start
TaGRF1-A	TATA-box	ATATAT	615	621	6	+	Brassica napus	core promoter element around -30 of transcription start
TaGRF1-A	TATA-box	TATA	616	620	4	+	Arabidopsis thaliana	core promoter element around -30 of transcription start
TaGRF1-A	TATA-box	TATA	1299	1303	4	-	Arabidopsis thaliana	core promoter element around -30 of transcription start
TaGRF1-A	TGACG-motif	TGACG	2	7	5	-	Hordeum vulgare	cis-acting regulatory element involved in the MeJA-responsiveness
TaGRF1-A	TGACG-motif	TGACG	21	26	5	+	Hordeum vulgare	cis-acting regulatory element involved in the MeJA-responsiveness
TaGRF1-A	TGACG-motif	TGACG	67	72	5	-	Hordeum vulgare	cis-acting regulatory element involved in the MeJA-responsiveness
TaGRF1-A	TGACG-motif	TGACG	500	505	5	+	Hordeum vulgare	cis-acting regulatory element involved in the MeJA-responsiveness
TaGRF1-A	TGACG-motif	TGACG	515	520	5	+	Hordeum vulgare	cis-acting regulatory element involved in the MeJA-responsiveness
TaGRF1-A	TGACG-motif	TGACG	1202	1207	5	+	Hordeum vulgare	cis-acting regulatory element involved in the MeJA-responsiveness
TaGRF1-A	TGACG-motif	TGACG	1391	1396	5	-	Hordeum vulgare	cis-acting regulatory element involved in the MeJA-responsiveness
TaGRF1-A	STRE	AGGGG	1014	1019	5	-	Arabidopsis thaliana
TaGRF1-A	TCA-element	TCAGAAGAGG	1103	1113	10	+	Brassica oleracea	cis-acting element involved in salicylic acid responsiveness
TaGRF1-A	MYC	CAATTG	456	462	6	+	Arabidopsis thaliana
TaGRF1-A	MYC	CATGTG	1178	1184	6	-	Arabidopsis thaliana
TaGRF1-A	MYC	CATTTG	1437	1443	6	-	Arabidopsis thaliana
TaGRF1-A		motif_sequence	15	19	4	+	organism	short_function
TaGRF1-A		motif_sequence	29	33	4	+	organism	short_function
TaGRF1-A		motif_sequence	345	349	4	-	organism	short_function
TaGRF1-A		motif_sequence	386	390	4	-	organism	short_function
TaGRF1-A		motif_sequence	542	546	4	-	organism	short_function
TaGRF1-A		motif_sequence	688	692	4	+	organism	short_function
TaGRF1-A		motif_sequence	968	972	4	-	organism	short_function
TaGRF1-A		motif_sequence	1035	1039	4	-	organism	short_function
TaGRF1-A		motif_sequence	1073	1077	4	+	organism	short_function
TaGRF1-A		motif_sequence	1106	1110	4	-	organism	short_function
TaGRF1-A		motif_sequence	1135	1139	4	+	organism	short_function
TaGRF1-A		motif_sequence	1206	1210	4	-	organism	short_function
TaGRF1-A		motif_sequence	1348	1352	4	-	organism	short_function
TaGRF1-A		motif_sequence	1483	1487	4	-	organism	short_function
TaGRF1-A	ABRE4	CACGTA	195	201	6	-	Zea mays
TaGRF1-A	CGTCA-motif	CGTCA	2	7	5	+	Hordeum vulgare	cis-acting regulatory element involved in the MeJA-responsiveness
TaGRF1-A	CGTCA-motif	CGTCA	21	26	5	-	Hordeum vulgare	cis-acting regulatory element involved in the MeJA-responsiveness
TaGRF1-A	CGTCA-motif	CGTCA	67	72	5	+	Hordeum vulgare	cis-acting regulatory element involved in the MeJA-responsiveness
TaGRF1-A	CGTCA-motif	CGTCA	500	505	5	-	Hordeum vulgare	cis-acting regulatory element involved in the MeJA-responsiveness
TaGRF1-A	CGTCA-motif	CGTCA	515	520	5	-	Hordeum vulgare	cis-acting regulatory element involved in the MeJA-responsiveness
TaGRF1-A	CGTCA-motif	CGTCA	1202	1207	5	-	Hordeum vulgare	cis-acting regulatory element involved in the MeJA-responsiveness
TaGRF1-A	CGTCA-motif	CGTCA	1391	1396	5	+	Hordeum vulgare	cis-acting regulatory element involved in the MeJA-responsiveness
TaGRF1-A	LTR	CCGAAA	179	185	6	-	Hordeum vulgare	cis-acting element involved in low-temperature responsiveness
TaGRF1-A	LTR	CCGAAA	1475	1481	6	+	Hordeum vulgare	cis-acting element involved in low-temperature responsiveness
TaGRF1-A	TCCC-motif	TCTCCCT	30	37	7	+	Spinacia oleracea	part of a light responsive element
TaGRF1-A	CAAT-box	CAAT	71	75	4	-	Nicotiana glutinosa
TaGRF1-A	CAAT-box	CAAT	456	460	4	+	Nicotiana glutinosa
TaGRF1-A	CAAT-box	CAAT	458	462	4	-	Nicotiana glutinosa
TaGRF1-A	CAAT-box	CCAAT	685	690	5	+	Arabidopsis thaliana	common cis-acting element in promoter and enhancer regions
TaGRF1-A	CAAT-box	CAAT	686	690	4	+	Nicotiana glutinosa
TaGRF1-A	CAAT-box	CAAAT	761	766	5	+	Pisum sativum	common cis-acting element in promoter and enhancer regions
TaGRF1-A	CAAT-box	CAAT	902	906	4	-	Nicotiana glutinosa
TaGRF1-A	CAAT-box	CAAT	1007	1011	4	-	Nicotiana glutinosa
TaGRF1-A	CAAT-box	CAAT	1046	1050	4	+	Nicotiana glutinosa
TaGRF1-A	CAAT-box	CAAT	1081	1085	4	+	Nicotiana glutinosa
TaGRF1-A	CAAT-box	CAAT	1156	1160	4	+	Nicotiana glutinosa
TaGRF1-A	CAAT-box	TGCCAAC	1223	1230	7	+	Petunia hybrida	common cis-acting element in promoter and enhancer regions
TaGRF1-A	CAAT-box	CAAAT	1237	1242	5	+	Pisum sativum	common cis-acting element in promoter and enhancer regions
TaGRF1-A	CAAT-box	CAAT	1402	1406	4	+	Nicotiana glutinosa
TaGRF1-A	CAAT-box	CAAT	1421	1425	4	+	Nicotiana glutinosa
TaGRF1-A	CAAT-box	CCAAT	1429	1434	5	+	Arabidopsis thaliana	common cis-acting element in promoter and enhancer regions
TaGRF1-A	CAAT-box	CAAT	1430	1434	4	+	Nicotiana glutinosa
TaGRF1-A	CAAT-box	CAAAT	1437	1442	5	+	Pisum sativum	common cis-acting element in promoter and enhancer regions
TaGRF1-A	Unnamed__4	CTCC	31	35	4	+	Petroselinum hortense
TaGRF1-A	Unnamed__4	CTCC	54	58	4	-	Petroselinum hortense
TaGRF1-A	Unnamed__4	CTCC	96	100	4	-	Petroselinum hortense
TaGRF1-A	Unnamed__4	CTCC	297	301	4	-	Petroselinum hortense
TaGRF1-A	Unnamed__4	CTCC	331	335	4	-	Petroselinum hortense
TaGRF1-A	Unnamed__4	CTCC	379	383	4	-	Petroselinum hortense
TaGRF1-A	Unnamed__4	CTCC	386	390	4	-	Petroselinum hortense
TaGRF1-A	Unnamed__4	CTCC	400	404	4	-	Petroselinum hortense
TaGRF1-A	Unnamed__4	CTCC	403	407	4	-	Petroselinum hortense
TaGRF1-A	Unnamed__4	CTCC	407	411	4	-	Petroselinum hortense
TaGRF1-A	Unnamed__4	CTCC	425	429	4	-	Petroselinum hortense
TaGRF1-A	Unnamed__4	CTCC	467	471	4	-	Petroselinum hortense
TaGRF1-A	Unnamed__4	CTCC	536	540	4	-	Petroselinum hortense
TaGRF1-A	Unnamed__4	CTCC	539	543	4	-	Petroselinum hortense
TaGRF1-A	Unnamed__4	CTCC	918	922	4	+	Petroselinum hortense
TaGRF1-A	Unnamed__4	CTCC	968	972	4	-	Petroselinum hortense
TaGRF1-A	Unnamed__4	CTCC	1164	1168	4	+	Petroselinum hortense
TaGRF1-A	Unnamed__4	CTCC	1172	1176	4	+	Petroselinum hortense
TaGRF1-A	Unnamed__4	CTCC	1413	1417	4	-	Petroselinum hortense
TaGRF1-A	Unnamed__4	CTCC	1449	1453	4	+	Petroselinum hortense
TaGRF1-A	TCT-motif	TCTTAC	913	919	6	+	Arabidopsis thaliana	part of a light responsive element
TaGRF1-A	G-box	CACGAC	102	108	6	-	Zea mays	cis-acting regulatory element involved in light responsiveness
TaGRF1-A	G-box	TACGTG	195	201	6	+	Arabidopsis thaliana	cis-acting regulatory element involved in light responsiveness
TaGRF1-A	G-box	CACGTC	304	310	6	-	Zea mays	cis-acting regulatory element involved in light responsiveness
TaGRF1-A	G-box	CACGTC	817	823	6	+	Zea mays	cis-acting regulatory element involved in light responsiveness
TaGRF1-A	G-box	TAAACGTG	956	964	8	-	Brassica oleracea	cis-acting regulatory element involved in light responsiveness
TaGRF1-A	ATCT-motif	AATCTAATCC	1403	1412	9	+	Pisum sativum	part of a conserved DNA module involved in light responsiveness
TaGRF1-A	ACE	GCGACGTACC	655	664	9	+	Petroselinum crispum	cis-acting element involved in light responsiveness
TaGRF1-A	as-1	TGACG	2	7	5	-	Arabidopsis thaliana
TaGRF1-A	as-1	TGACG	21	26	5	+	Arabidopsis thaliana
TaGRF1-A	as-1	TGACG	67	72	5	-	Arabidopsis thaliana
TaGRF1-A	as-1	TGACG	500	505	5	+	Arabidopsis thaliana
TaGRF1-A	as-1	TGACG	515	520	5	+	Arabidopsis thaliana
TaGRF1-A	as-1	TGACG	1202	1207	5	+	Arabidopsis thaliana
TaGRF1-A	as-1	TGACG	1391	1396	5	-	Arabidopsis thaliana
TaGRF1-A	Unnamed__1	CGTGG	7	12	5	-	Zea mays
TaGRF1-A	Unnamed__1	CGTGG	197	202	5	+	Zea mays
TaGRF1-A	Unnamed__1	CGTGG	306	311	5	+	Zea mays
TaGRF1-A	Unnamed__1	CGTGG	1453	1458	5	-	Zea mays
TaGRF1-A	AT~TATA-box	TATATA	614	620	6	+	Arabidopsis thaliana
TaGRF1-A	ABRE3a	TACGTG	195	201	6	+	Zea mays
TaGRF1-A	DRE core	GCCGAC	651	657	6	-	Arabidopsis thaliana
TaGRF1-A	DRE core	GCCGAC	792	798	6	-	Arabidopsis thaliana
TaGRF1-A	DRE core	GCCGAC	861	867	6	+	Arabidopsis thaliana
TaGRF1-A	WUN-motif	AAATTACTA	266	275	9	+	Nicotiana glutinosa
TaGRF1-A	ABRE	ACGTG	81	86	5	+	Arabidopsis thaliana	cis-acting element involved in the abscisic acid responsiveness
TaGRF1-A	ABRE	ACGTG	196	201	5	+	Arabidopsis thaliana	cis-acting element involved in the abscisic acid responsiveness
TaGRF1-A	ABRE	ACGTG	305	310	5	+	Arabidopsis thaliana	cis-acting element involved in the abscisic acid responsiveness
TaGRF1-A	ABRE	ACGTG	817	822	5	-	Arabidopsis thaliana	cis-acting element involved in the abscisic acid responsiveness
TaGRF1-A	ABRE	ACGTG	956	961	5	-	Arabidopsis thaliana	cis-acting element involved in the abscisic acid responsiveness
TaGRF1-A	ABRE	ACGTG	986	991	5	-	Arabidopsis thaliana	cis-acting element involved in the abscisic acid responsiveness
TaGRF1-A	G-Box	CACGTT	80	86	6	-	Pisum sativum	cis-acting regulatory element involved in light responsiveness
TaGRF1-A	G-Box	CACGTT	956	962	6	+	Pisum sativum	cis-acting regulatory element involved in light responsiveness
TaGRF1-A	G-Box	CACGTT	986	992	6	+	Pisum sativum	cis-acting regulatory element involved in light responsiveness
TaGRF1-B	TCA-element	CCATCTTTTT	201	210	9	-	Nicotiana tabacum	cis-acting element involved in salicylic acid responsiveness
TaGRF1-B	MRE	AACCTAA	38	45	7	-	Petroselinum crispum	MYB binding site involved in light responsiveness
TaGRF1-B	MRE	AACCTAA	49	56	7	-	Petroselinum crispum	MYB binding site involved in light responsiveness
TaGRF1-B	WRE3	CCACCT	484	490	6	-	Pisum sativum
TaGRF1-B		motif_sequence	110	114	4	-	organism	short_function
TaGRF1-B		motif_sequence	141	145	4	-	organism	short_function
TaGRF1-B		motif_sequence	166	170	4	-	organism	short_function
TaGRF1-B		motif_sequence	180	184	4	-	organism	short_function
TaGRF1-B		motif_sequence	262	266	4	-	organism	short_function
TaGRF1-B		motif_sequence	319	323	4	+	organism	short_function
TaGRF1-B		motif_sequence	688	692	4	+	organism	short_function
TaGRF1-B		motif_sequence	705	709	4	+	organism	short_function
TaGRF1-B		motif_sequence	1042	1046	4	+	organism	short_function
TaGRF1-B		motif_sequence	1269	1273	4	-	organism	short_function
TaGRF1-B	MYC	CATTTG	144	150	6	+	Arabidopsis thaliana
TaGRF1-B	MYC	CATTTG	169	175	6	+	Arabidopsis thaliana
TaGRF1-B	TATA-box	TATACA	75	81	6	-	Helianthus annuus	core promoter element around -30 of transcription start
TaGRF1-B	TATA-box	TATA	77	81	4	+	Arabidopsis thaliana	core promoter element around -30 of transcription start
TaGRF1-B	TATA-box	ATTATA	184	190	6	+	Brassica napus	core promoter element around -30 of transcription start
TaGRF1-B	TATA-box	TATAA	185	190	5	-	Arabidopsis thaliana	core promoter element around -30 of transcription start
TaGRF1-B	TATA-box	TATA	186	190	4	+	Arabidopsis thaliana	core promoter element around -30 of transcription start
TaGRF1-B	TATA-box	ccTATAAAaa	577	586	9	-	Arabidopsis thaliana	core promoter element around -30 of transcription start
TaGRF1-B	TGA-element	AACGAC	505	511	6	-	Brassica oleracea	auxin-responsive element
TaGRF1-B	TGA-element	AACGAC	1141	1147	6	+	Brassica oleracea	auxin-responsive element
TaGRF1-B	TGA-element	AACGAC	1493	1499	6	-	Brassica oleracea	auxin-responsive element
TaGRF1-B	Sp1	GGGCGG	488	494	6	+	Oryza sativa	light responsive element
TaGRF1-B	Sp1	GGGCGG	985	991	6	-	Oryza sativa	light responsive element
TaGRF1-B	Sp1	GGGCGG	1015	1021	6	-	Oryza sativa	light responsive element
TaGRF1-B	Sp1	GGGCGG	1078	1084	6	+	Oryza sativa	light responsive element
TaGRF1-B	TGACG-motif	TGACG	214	219	5	-	Hordeum vulgare	cis-acting regulatory element involved in the MeJA-responsiveness
TaGRF1-B	TGACG-motif	TGACG	312	317	5	+	Hordeum vulgare	cis-acting regulatory element involved in the MeJA-responsiveness
TaGRF1-B	TGACG-motif	TGACG	902	907	5	-	Hordeum vulgare	cis-acting regulatory element involved in the MeJA-responsiveness
TaGRF1-B	TGACG-motif	TGACG	961	966	5	-	Hordeum vulgare	cis-acting regulatory element involved in the MeJA-responsiveness
TaGRF1-B	TGACG-motif	TGACG	1055	1060	5	-	Hordeum vulgare	cis-acting regulatory element involved in the MeJA-responsiveness
TaGRF1-B	TGACG-motif	TGACG	1104	1109	5	+	Hordeum vulgare	cis-acting regulatory element involved in the MeJA-responsiveness
TaGRF1-B	TGACG-motif	TGACG	1201	1206	5	+	Hordeum vulgare	cis-acting regulatory element involved in the MeJA-responsiveness
TaGRF1-B	STRE	AGGGG	285	290	5	-	Arabidopsis thaliana
TaGRF1-B	STRE	AGGGG	602	607	5	-	Arabidopsis thaliana
TaGRF1-B	STRE	AGGGG	1076	1081	5	+	Arabidopsis thaliana
TaGRF1-B	STRE	AGGGG	1307	1312	5	+	Arabidopsis thaliana
TaGRF1-B	CAAT-box	CAAT	14	18	4	+	Nicotiana glutinosa
TaGRF1-B	CAAT-box	CAAAT	58	63	5	-	Pisum sativum	common cis-acting element in promoter and enhancer regions
TaGRF1-B	CAAT-box	CAAT	65	69	4	-	Nicotiana glutinosa
TaGRF1-B	CAAT-box	CAAAT	98	103	5	-	Pisum sativum	common cis-acting element in promoter and enhancer regions
TaGRF1-B	CAAT-box	CAAT	105	109	4	-	Nicotiana glutinosa
TaGRF1-B	CAAT-box	CAAT	124	128	4	-	Nicotiana glutinosa
TaGRF1-B	CAAT-box	CAAAT	145	150	5	-	Pisum sativum	common cis-acting element in promoter and enhancer regions
TaGRF1-B	CAAT-box	CAAAT	170	175	5	-	Pisum sativum	common cis-acting element in promoter and enhancer regions
TaGRF1-B	CAAT-box	CAAAT	222	227	5	-	Pisum sativum	common cis-acting element in promoter and enhancer regions
TaGRF1-B	CAAT-box	CAAAT	244	249	5	+	Pisum sativum	common cis-acting element in promoter and enhancer regions
TaGRF1-B	CAAT-box	CAAAT	252	257	5	+	Pisum sativum	common cis-acting element in promoter and enhancer regions
TaGRF1-B	CAAT-box	CAAT	467	471	4	-	Nicotiana glutinosa
TaGRF1-B	CAAT-box	CAAT	472	476	4	-	Nicotiana glutinosa
TaGRF1-B	CAAT-box	CCAAT	535	540	5	-	Arabidopsis thaliana	common cis-acting element in promoter and enhancer regions
TaGRF1-B	CAAT-box	CCAAT	721	726	5	-	Arabidopsis thaliana	common cis-acting element in promoter and enhancer regions
TaGRF1-B	CAAT-box	CAAAT	1020	1025	5	+	Pisum sativum	common cis-acting element in promoter and enhancer regions
TaGRF1-B	CAAT-box	CCAAT	1298	1303	5	-	Arabidopsis thaliana	common cis-acting element in promoter and enhancer regions
TaGRF1-B	CAAT-box	CAAAT	1444	1449	5	+	Pisum sativum	common cis-acting element in promoter and enhancer regions
TaGRF1-B	CAAT-box	CAAAT	1449	1454	5	+	Pisum sativum	common cis-acting element in promoter and enhancer regions
TaGRF1-B	CAAT-box	CAAT	1471	1475	4	+	Nicotiana glutinosa
TaGRF1-B	Unnamed__4	CTCC	386	390	4	-	Petroselinum hortense
TaGRF1-B	Unnamed__4	CTCC	447	451	4	+	Petroselinum hortense
TaGRF1-B	Unnamed__4	CTCC	479	483	4	-	Petroselinum hortense
TaGRF1-B	Unnamed__4	CTCC	690	694	4	+	Petroselinum hortense
TaGRF1-B	Unnamed__4	CTCC	707	711	4	+	Petroselinum hortense
TaGRF1-B	Unnamed__4	CTCC	724	728	4	-	Petroselinum hortense
TaGRF1-B	Unnamed__4	CTCC	733	737	4	-	Petroselinum hortense
TaGRF1-B	Unnamed__4	CTCC	1007	1011	4	+	Petroselinum hortense
TaGRF1-B	Unnamed__4	CTCC	1044	1048	4	+	Petroselinum hortense
TaGRF1-B	Unnamed__4	CTCC	1137	1141	4	+	Petroselinum hortense
TaGRF1-B	Unnamed__4	CTCC	1349	1353	4	+	Petroselinum hortense
TaGRF1-B	Unnamed__4	CTCC	1352	1356	4	+	Petroselinum hortense
TaGRF1-B	Unnamed__4	CTCC	1385	1389	4	-	Petroselinum hortense
TaGRF1-B	Unnamed__4	CTCC	1426	1430	4	+	Petroselinum hortense
TaGRF1-B	Unnamed__4	CTCC	1439	1443	4	+	Petroselinum hortense
TaGRF1-B	Unnamed__4	CTCC	1459	1463	4	+	Petroselinum hortense
TaGRF1-B	Unnamed__4	CTCC	1476	1480	4	+	Petroselinum hortense
TaGRF1-B	Unnamed__4	CTCC	1479	1483	4	+	Petroselinum hortense
TaGRF1-B	LTR	CCGAAA	331	337	6	+	Hordeum vulgare	cis-acting element involved in low-temperature responsiveness
TaGRF1-B	LTR	CCGAAA	1037	1043	6	+	Hordeum vulgare	cis-acting element involved in low-temperature responsiveness
TaGRF1-B	MBSI	aaaAaaC(G/C)GTTA	273	283.5	10.5	+	Petunia hybrida	MYB binding site involved in flavonoid biosynthetic genes regulation
TaGRF1-B	CGTCA-motif	CGTCA	214	219	5	+	Hordeum vulgare	cis-acting regulatory element involved in the MeJA-responsiveness
TaGRF1-B	CGTCA-motif	CGTCA	312	317	5	-	Hordeum vulgare	cis-acting regulatory element involved in the MeJA-responsiveness
TaGRF1-B	CGTCA-motif	CGTCA	902	907	5	+	Hordeum vulgare	cis-acting regulatory element involved in the MeJA-responsiveness
TaGRF1-B	CGTCA-motif	CGTCA	961	966	5	+	Hordeum vulgare	cis-acting regulatory element involved in the MeJA-responsiveness
TaGRF1-B	CGTCA-motif	CGTCA	1055	1060	5	+	Hordeum vulgare	cis-acting regulatory element involved in the MeJA-responsiveness
TaGRF1-B	CGTCA-motif	CGTCA	1104	1109	5	-	Hordeum vulgare	cis-acting regulatory element involved in the MeJA-responsiveness
TaGRF1-B	CGTCA-motif	CGTCA	1201	1206	5	-	Hordeum vulgare	cis-acting regulatory element involved in the MeJA-responsiveness
TaGRF1-B	A-box	CCGTCC	998	1004	6	+	Petroselinum crispum	cis-acting regulatory element
TaGRF1-B	Unnamed__2	AACCTAACCT	46	55	9	-	Petroselinum hortense
TaGRF1-B	Unnamed__2	CCCCGG	1336	1342	6	+	Zea mays
TaGRF1-B	G-box	CACGTG	916	922	6	-	Arabidopsis thaliana	cis-acting regulatory element involved in light responsiveness
TaGRF1-B	G-box	CACGAC	1181	1187	6	+	Zea mays	cis-acting regulatory element involved in light responsiveness
TaGRF1-B	ABRE	CACGTG	916	922	6	-	Arabidopsis thaliana	cis-acting element involved in the abscisic acid responsiveness
TaGRF1-B	ABRE	ACGTG	917	922	5	+	Arabidopsis thaliana	cis-acting element involved in the abscisic acid responsiveness
TaGRF1-B	ABRE	GCCGCGTGGC	949	958	9	-	Oryza sativa	cis-acting element involved in the abscisic acid responsiveness
TaGRF1-B	ABRE	GCCGCGTGGC	1280	1289	9	-	Oryza sativa	cis-acting element involved in the abscisic acid responsiveness
TaGRF1-B	WUN-motif	CAATTACAT	14	23	9	+	Nicotiana glutinosa
TaGRF1-B	CCGTCC motif	CCGTCC	998	1004	6	+	Nicotiana tabacum
TaGRF1-B	G-Box	CACGTG	916	922	6	-	Pisum sativum	cis-acting regulatory element involved in light responsiveness
TaGRF1-B	CCGTCC-box	CCGTCC	998	1004	6	+	Petroselinum hortense
TaGRF1-B	as-1	TGACG	214	219	5	-	Arabidopsis thaliana
TaGRF1-B	as-1	TGACG	312	317	5	+	Arabidopsis thaliana
TaGRF1-B	as-1	TGACG	902	907	5	-	Arabidopsis thaliana
TaGRF1-B	as-1	TGACG	961	966	5	-	Arabidopsis thaliana
TaGRF1-B	as-1	TGACG	1055	1060	5	-	Arabidopsis thaliana
TaGRF1-B	as-1	TGACG	1104	1109	5	+	Arabidopsis thaliana
TaGRF1-B	as-1	TGACG	1201	1206	5	+	Arabidopsis thaliana
TaGRF1-B	GC-motif	CCCCCG	935	941	6	+	Zea mays	enhancer-like element involved in anoxic specific inducibility
TaGRF1-B	GC-motif	CCCCCG	1315	1321	6	-	Zea mays	enhancer-like element involved in anoxic specific inducibility
TaGRF1-B	GC-motif	CCCCCG	1335	1341	6	+	Zea mays	enhancer-like element involved in anoxic specific inducibility
TaGRF1-B	Unnamed__1	CGTGG	915	920	5	-	Zea mays
TaGRF1-B	Unnamed__1	CGTGG	969	974	5	-	Zea mays
TaGRF1-B	Unnamed__1	CGTGG	1002	1007	5	-	Zea mays
TaGRF1-B	Unnamed__1	CGTGG	1092	1097	5	-	Zea mays
TaGRF1-B	Unnamed__1	CGTGG	1206	1211	5	+	Zea mays
TaGRF1-B	Unnamed__1	CGTGG	1264	1269	5	+	Zea mays
TaGRF1-B	Unnamed__1	CGTGG	1281	1286	5	-	Zea mays
TaGRF1-D	MYB-like sequence	TAACCA	722	728	6	-	Arabidopsis thaliana
TaGRF1-D	CAAT-box	CCAAT	763	768	5	-	Arabidopsis thaliana	common cis-acting element in promoter and enhancer regions
TaGRF1-D	CAAT-box	CAAT	930	934	4	-	Nicotiana glutinosa
TaGRF1-D	CAAT-box	CAAT	935	939	4	-	Nicotiana glutinosa
TaGRF1-D	CAAT-box	CCAAT	1440	1445	5	-	Arabidopsis thaliana	common cis-acting element in promoter and enhancer regions
TaGRF1-D	Unnamed__4	CTCC	5	9	4	-	Petroselinum hortense
TaGRF1-D	Unnamed__4	CTCC	455	459	4	-	Petroselinum hortense
TaGRF1-D	Unnamed__4	CTCC	732	736	4	+	Petroselinum hortense
TaGRF1-D	Unnamed__4	CTCC	845	849	4	-	Petroselinum hortense
TaGRF1-D	Unnamed__4	CTCC	849	853	4	-	Petroselinum hortense
TaGRF1-D	Unnamed__4	CTCC	910	914	4	+	Petroselinum hortense
TaGRF1-D	Unnamed__4	CTCC	942	946	4	-	Petroselinum hortense
TaGRF1-D	Unnamed__4	CTCC	1140	1144	4	+	Petroselinum hortense
TaGRF1-D	Unnamed__4	CTCC	1158	1162	4	+	Petroselinum hortense
TaGRF1-D	Unnamed__4	CTCC	1177	1181	4	+	Petroselinum hortense
TaGRF1-D	Unnamed__4	CTCC	1244	1248	4	-	Petroselinum hortense
TaGRF1-D	Unnamed__4	CTCC	1258	1262	4	+	Petroselinum hortense
TaGRF1-D	Unnamed__4	CTCC	1262	1266	4	+	Petroselinum hortense
TaGRF1-D	Unnamed__4	CTCC	1492	1496	4	+	Petroselinum hortense
TaGRF1-D	Unnamed__4	CTCC	1497	1501	4	+	Petroselinum hortense
TaGRF1-D	TCCC-motif	TCTCCCT	847	854	7	-	Spinacia oleracea	part of a light responsive element
TaGRF1-D	TCCC-motif	TCTCCCT	1242	1249	7	-	Spinacia oleracea	part of a light responsive element
TaGRF1-D	LTR	CCGAAA	660	666	6	-	Hordeum vulgare	cis-acting element involved in low-temperature responsiveness
TaGRF1-D	LTR	CCGAAA	790	796	6	+	Hordeum vulgare	cis-acting element involved in low-temperature responsiveness
TaGRF1-D	LTR	CCGAAA	1151	1157	6	+	Hordeum vulgare	cis-acting element involved in low-temperature responsiveness
TaGRF1-D	LTR	CCGAAA	1170	1176	6	+	Hordeum vulgare	cis-acting element involved in low-temperature responsiveness
TaGRF1-D	CGTCA-motif	CGTCA	771	776	5	-	Hordeum vulgare	cis-acting regulatory element involved in the MeJA-responsiveness
TaGRF1-D	CGTCA-motif	CGTCA	1108	1113	5	+	Hordeum vulgare	cis-acting regulatory element involved in the MeJA-responsiveness
TaGRF1-D	CGTCA-motif	CGTCA	1188	1193	5	+	Hordeum vulgare	cis-acting regulatory element involved in the MeJA-responsiveness
TaGRF1-D	CGTCA-motif	CGTCA	1237	1242	5	-	Hordeum vulgare	cis-acting regulatory element involved in the MeJA-responsiveness
TaGRF1-D	CGTCA-motif	CGTCA	1343	1348	5	-	Hordeum vulgare	cis-acting regulatory element involved in the MeJA-responsiveness
TaGRF1-D		motif_sequence	698	702	4	+	organism	short_function
TaGRF1-D		motif_sequence	1156	1160	4	+	organism	short_function
TaGRF1-D		motif_sequence	1175	1179	4	+	organism	short_function
TaGRF1-D		motif_sequence	1244	1248	4	-	organism	short_function
TaGRF1-D		motif_sequence	1495	1499	4	+	organism	short_function
TaGRF1-D	MYC	CATGTG	695	701	6	-	Arabidopsis thaliana
TaGRF1-D	MYB	TAACCA	722	728	6	-	Arabidopsis thaliana
TaGRF1-D	WRE3	CCACCT	947	953	6	-	Pisum sativum
TaGRF1-D	STRE	AGGGG	746	751	5	-	Arabidopsis thaliana
TaGRF1-D	STRE	AGGGG	1209	1214	5	+	Arabidopsis thaliana
TaGRF1-D	STRE	AGGGG	1449	1454	5	+	Arabidopsis thaliana
TaGRF1-D	TGACG-motif	TGACG	771	776	5	+	Hordeum vulgare	cis-acting regulatory element involved in the MeJA-responsiveness
TaGRF1-D	TGACG-motif	TGACG	1108	1113	5	-	Hordeum vulgare	cis-acting regulatory element involved in the MeJA-responsiveness
TaGRF1-D	TGACG-motif	TGACG	1188	1193	5	-	Hordeum vulgare	cis-acting regulatory element involved in the MeJA-responsiveness
TaGRF1-D	TGACG-motif	TGACG	1237	1242	5	+	Hordeum vulgare	cis-acting regulatory element involved in the MeJA-responsiveness
TaGRF1-D	TGACG-motif	TGACG	1343	1348	5	+	Hordeum vulgare	cis-acting regulatory element involved in the MeJA-responsiveness
TaGRF1-D	Box 4	ATTAAT	640	646	6	+	Petroselinum crispum	part of a conserved DNA module involved in light responsiveness
TaGRF1-D	TGA-element	AACGAC	977	983	6	-	Brassica oleracea	auxin-responsive element
TaGRF1-D	TGA-element	AACGAC	1282	1288	6	+	Brassica oleracea	auxin-responsive element
TaGRF1-D	Sp1	GGGCGG	408	414	6	+	Oryza sativa	light responsive element
TaGRF1-D	Sp1	GGGCGG	480	486	6	+	Oryza sativa	light responsive element
TaGRF1-D	Sp1	GGGCGG	951	957	6	+	Oryza sativa	light responsive element
TaGRF1-D	Sp1	GGGCGG	1032	1038	6	-	Oryza sativa	light responsive element
TaGRF1-D	Sp1	GGGCGG	1123	1129	6	-	Oryza sativa	light responsive element
TaGRF1-D	Sp1	GGGCGG	1211	1217	6	+	Oryza sativa	light responsive element
TaGRF1-D	GC-repeat	GGCCTCGCCACG	537	548	11	+	Oryza sativa	?
TaGRF1-D	CCGTCC motif	CCGTCC	443	449	6	-	Nicotiana tabacum
TaGRF1-D	CCGTCC motif	CCGTCC	1127	1133	6	+	Nicotiana tabacum
TaGRF1-D	CCGTCC motif	CCGTCC	1131	1137	6	+	Nicotiana tabacum
TaGRF1-D	G-Box	CACGTG	1063	1069	6	-	Pisum sativum	cis-acting regulatory element involved in light responsiveness
TaGRF1-D	CCGTCC-box	CCGTCC	443	449	6	-	Petroselinum hortense
TaGRF1-D	CCGTCC-box	CCGTCC	1127	1133	6	+	Petroselinum hortense
TaGRF1-D	CCGTCC-box	CCGTCC	1131	1137	6	+	Petroselinum hortense
TaGRF1-D	ABRE	CACGTG	1063	1069	6	-	Arabidopsis thaliana	cis-acting element involved in the abscisic acid responsiveness
TaGRF1-D	ABRE	ACGTG	1064	1069	5	+	Arabidopsis thaliana	cis-acting element involved in the abscisic acid responsiveness
TaGRF1-D	ABRE	GCCGCGTGGC	1096	1105	9	-	Oryza sativa	cis-acting element involved in the abscisic acid responsiveness
TaGRF1-D	DRE core	GCCGAC	837	843	6	-	Arabidopsis thaliana
TaGRF1-D	GC-motif	CCCCCG	1082	1088	6	+	Zea mays	enhancer-like element involved in anoxic specific inducibility
TaGRF1-D	GC-motif	CCCCCG	1418	1424	6	-	Zea mays	enhancer-like element involved in anoxic specific inducibility
TaGRF1-D	GC-motif	CCCCCG	1457	1463	6	-	Zea mays	enhancer-like element involved in anoxic specific inducibility
TaGRF1-D	GC-motif	CCCCCG	1478	1484	6	+	Zea mays	enhancer-like element involved in anoxic specific inducibility
TaGRF1-D	Unnamed__1	CGTGG	544	549	5	-	Zea mays
TaGRF1-D	Unnamed__1	CGTGG	634	639	5	-	Zea mays
TaGRF1-D	Unnamed__1	CGTGG	1062	1067	5	-	Zea mays
TaGRF1-D	Unnamed__1	CGTGG	1116	1121	5	-	Zea mays
TaGRF1-D	Unnamed__1	CGTGG	1135	1140	5	-	Zea mays
TaGRF1-D	Unnamed__1	CGTGG	1225	1230	5	-	Zea mays
TaGRF1-D	Unnamed__1	CGTGG	1348	1353	5	+	Zea mays
TaGRF1-D	Unnamed__1	CGTGG	1406	1411	5	+	Zea mays
TaGRF1-D	as-1	TGACG	771	776	5	+	Arabidopsis thaliana
TaGRF1-D	as-1	TGACG	1108	1113	5	-	Arabidopsis thaliana
TaGRF1-D	as-1	TGACG	1188	1193	5	-	Arabidopsis thaliana
TaGRF1-D	as-1	TGACG	1237	1242	5	+	Arabidopsis thaliana
TaGRF1-D	as-1	TGACG	1343	1348	5	+	Arabidopsis thaliana
TaGRF1-D	A-box	CCGTCC	443	449	6	-	Petroselinum crispum	cis-acting regulatory element
TaGRF1-D	A-box	CCGTCC	1127	1133	6	+	Petroselinum crispum	cis-acting regulatory element
TaGRF1-D	A-box	CCGTCC	1131	1137	6	+	Petroselinum crispum	cis-acting regulatory element
TaGRF1-D	GT1-motif	GGTTAA	589	595	6	-	Arabidopsis thaliana	light responsive element
TaGRF1-D	GT1-motif	GGTTAA	723	729	6	+	Arabidopsis thaliana	light responsive element
TaGRF1-D	G-box	CACGTG	1063	1069	6	-	Arabidopsis thaliana	cis-acting regulatory element involved in light responsiveness
TaGRF1-D	G-box	CACGAC	1322	1328	6	+	Zea mays	cis-acting regulatory element involved in light responsiveness
TaGRF1-D	Unnamed__2	CCCCGG	1332	1338	6	-	Zea mays
TaGRF1-D	Unnamed__2	CCCCGG	1479	1485	6	+	Zea mays
TaGRF2-A	Myb-binding site	CAACAG	106	112	6	-	Nicotiana tabacum
TaGRF2-A	AAGAA-motif	GAAAGAA	1454	1461	7	+	Avena sativa
TaGRF2-A	MYB-like sequence	TAACCA	1267	1273	6	-	Arabidopsis thaliana
TaGRF2-A	MYB-like sequence	TAACCA	1341	1347	6	+	Arabidopsis thaliana
TaGRF2-A	O2-site	GATGACATGG	366	375	9	-	Zea mays	cis-acting regulatory element involved in zein metabolism regulation
TaGRF2-A	TCT-motif	TCTTAC	185	191	6	-	Arabidopsis thaliana	part of a light responsive element
TaGRF2-A	CAAT-box	CAAT	19	23	4	-	Nicotiana glutinosa
TaGRF2-A	CAAT-box	CAAT	23	27	4	+	Nicotiana glutinosa
TaGRF2-A	CAAT-box	CAAT	191	195	4	-	Nicotiana glutinosa
TaGRF2-A	CAAT-box	CAAT	618	622	4	+	Nicotiana glutinosa
TaGRF2-A	CAAT-box	CAAT	665	669	4	+	Nicotiana glutinosa
TaGRF2-A	CAAT-box	CAAAT	677	682	5	+	Pisum sativum	common cis-acting element in promoter and enhancer regions
TaGRF2-A	CAAT-box	CCAAT	707	712	5	-	Arabidopsis thaliana	common cis-acting element in promoter and enhancer regions
TaGRF2-A	CAAT-box	CAAT	817	821	4	+	Nicotiana glutinosa
TaGRF2-A	CAAT-box	CCAAT	871	876	5	-	Arabidopsis thaliana	common cis-acting element in promoter and enhancer regions
TaGRF2-A	CAAT-box	CAAT	1043	1047	4	-	Nicotiana glutinosa
TaGRF2-A	CAAT-box	CAAAT	1071	1076	5	-	Pisum sativum	common cis-acting element in promoter and enhancer regions
TaGRF2-A	CAAT-box	CAAAT	1292	1297	5	+	Pisum sativum	common cis-acting element in promoter and enhancer regions
TaGRF2-A	CAAT-box	CAAAT	1295	1300	5	-	Pisum sativum	common cis-acting element in promoter and enhancer regions
TaGRF2-A	CAAT-box	CAAAT	1362	1367	5	+	Pisum sativum	common cis-acting element in promoter and enhancer regions
TaGRF2-A	Unnamed__4	CTCC	182	186	4	-	Petroselinum hortense
TaGRF2-A	Unnamed__4	CTCC	203	207	4	-	Petroselinum hortense
TaGRF2-A	Unnamed__4	CTCC	280	284	4	-	Petroselinum hortense
TaGRF2-A	Unnamed__4	CTCC	283	287	4	-	Petroselinum hortense
TaGRF2-A	Unnamed__4	CTCC	331	335	4	-	Petroselinum hortense
TaGRF2-A	Unnamed__4	CTCC	337	341	4	-	Petroselinum hortense
TaGRF2-A	Unnamed__4	CTCC	361	365	4	-	Petroselinum hortense
TaGRF2-A	Unnamed__4	CTCC	427	431	4	-	Petroselinum hortense
TaGRF2-A	Unnamed__4	CTCC	436	440	4	-	Petroselinum hortense
TaGRF2-A	Unnamed__4	CTCC	441	445	4	-	Petroselinum hortense
TaGRF2-A	Unnamed__4	CTCC	537	541	4	-	Petroselinum hortense
TaGRF2-A	Unnamed__4	CTCC	559	563	4	-	Petroselinum hortense
TaGRF2-A	Unnamed__4	CTCC	573	577	4	-	Petroselinum hortense
TaGRF2-A	Unnamed__4	CTCC	583	587	4	+	Petroselinum hortense
TaGRF2-A	Unnamed__4	CTCC	646	650	4	-	Petroselinum hortense
TaGRF2-A	Unnamed__4	CTCC	786	790	4	+	Petroselinum hortense
TaGRF2-A	Unnamed__4	CTCC	795	799	4	+	Petroselinum hortense
TaGRF2-A	Unnamed__4	CTCC	1003	1007	4	+	Petroselinum hortense
TaGRF2-A	Unnamed__4	CTCC	1085	1089	4	-	Petroselinum hortense
TaGRF2-A	Unnamed__4	CTCC	1118	1122	4	-	Petroselinum hortense
TaGRF2-A	Unnamed__4	CTCC	1310	1314	4	+	Petroselinum hortense
TaGRF2-A	Unnamed__4	CTCC	1358	1362	4	+	Petroselinum hortense
TaGRF2-A	Unnamed__4	CTCC	1375	1379	4	-	Petroselinum hortense
TaGRF2-A	Unnamed__4	CTCC	1396	1400	4	+	Petroselinum hortense
TaGRF2-A	TATC-box	TATCCCA	873	880	7	-	Oryza sativa	cis-acting element involved in gibberellin-responsiveness
TaGRF2-A	CGTCA-motif	CGTCA	507	512	5	-	Hordeum vulgare	cis-acting regulatory element involved in the MeJA-responsiveness
TaGRF2-A		motif_sequence	203	207	4	-	organism	short_function
TaGRF2-A		motif_sequence	219	223	4	-	organism	short_function
TaGRF2-A		motif_sequence	232	236	4	-	organism	short_function
TaGRF2-A		motif_sequence	455	459	4	+	organism	short_function
TaGRF2-A		motif_sequence	646	650	4	-	organism	short_function
TaGRF2-A		motif_sequence	680	684	4	+	organism	short_function
TaGRF2-A		motif_sequence	841	845	4	-	organism	short_function
TaGRF2-A		motif_sequence	998	1002	4	+	organism	short_function
TaGRF2-A		motif_sequence	1026	1030	4	+	organism	short_function
TaGRF2-A		motif_sequence	1077	1081	4	-	organism	short_function
TaGRF2-A		motif_sequence	1218	1222	4	+	organism	short_function
TaGRF2-A		motif_sequence	1365	1369	4	+	organism	short_function
TaGRF2-A	MYC	CATTTG	677	683	6	-	Arabidopsis thaliana
TaGRF2-A	MYC	CATGTG	952	958	6	+	Arabidopsis thaliana
TaGRF2-A	MYC	CATGTG	1147	1153	6	+	Arabidopsis thaliana
TaGRF2-A	MYC	CATTTG	1362	1368	6	-	Arabidopsis thaliana
TaGRF2-A	MYB	CAACAG	106	112	6	-	Arabidopsis thaliana
TaGRF2-A	MYB	CAACCA	152	158	6	-	Arabidopsis thaliana
TaGRF2-A	MYB	CAACCA	887	893	6	-	Arabidopsis thaliana
TaGRF2-A	MYB	TAACCA	1267	1273	6	-	Arabidopsis thaliana
TaGRF2-A	MYB	TAACCA	1341	1347	6	+	Arabidopsis thaliana
TaGRF2-A	WRE3	CCACCT	757	763	6	-	Pisum sativum
TaGRF2-A	WRE3	CCACCT	1248	1254	6	+	Pisum sativum
TaGRF2-A	CTAG-motif	ACTAGCAGAA	1156	1165	9	+	Avena sativa
TaGRF2-A	TGACG-motif	TGACG	507	512	5	+	Hordeum vulgare	cis-acting regulatory element involved in the MeJA-responsiveness
TaGRF2-A	STRE	AGGGG	243	248	5	+	Arabidopsis thaliana
TaGRF2-A	STRE	AGGGG	277	282	5	+	Arabidopsis thaliana
TaGRF2-A	STRE	AGGGG	438	443	5	+	Arabidopsis thaliana
TaGRF2-A	STRE	AGGGG	524	529	5	+	Arabidopsis thaliana
TaGRF2-A	STRE	AGGGG	1485	1490	5	+	Arabidopsis thaliana
TaGRF2-A	TATA-box	TATA	215	219	4	+	Arabidopsis thaliana	core promoter element around -30 of transcription start
TaGRF2-A	TATA-box	TATA	832	836	4	-	Arabidopsis thaliana	core promoter element around -30 of transcription start
TaGRF2-A	TATA-box	TATA	1020	1024	4	-	Arabidopsis thaliana	core promoter element around -30 of transcription start
TaGRF2-A	TATA-box	TATAA	1063	1068	5	-	Arabidopsis thaliana	core promoter element around -30 of transcription start
TaGRF2-A	TATA-box	TATA	1064	1068	4	-	Arabidopsis thaliana	core promoter element around -30 of transcription start
TaGRF2-A	TATA-box	ATATAA	1338	1344	6	+	Brassica oleracea	core promoter element around -30 of transcription start
TaGRF2-A	TATA-box	TATA	1339	1343	4	-	Arabidopsis thaliana	core promoter element around -30 of transcription start
TaGRF2-A	Sp1	GGGCGG	549	555	6	+	Oryza sativa	light responsive element
TaGRF2-A	I-box	AAGATAAGGCT	491	501	10	+	Gossypium hirsutum	part of a light responsive element
TaGRF2-A	CCGTCC motif	CCGTCC	1447	1453	6	+	Nicotiana tabacum
TaGRF2-A	CCGTCC-box	CCGTCC	1447	1453	6	+	Petroselinum hortense
TaGRF2-A	ABRE	ACGTG	312	317	5	+	Arabidopsis thaliana	cis-acting element involved in the abscisic acid responsiveness
TaGRF2-A	ABRE	ACGTG	432	437	5	+	Arabidopsis thaliana	cis-acting element involved in the abscisic acid responsiveness
TaGRF2-A	DRE core	GCCGAC	485	491	6	-	Arabidopsis thaliana
TaGRF2-A	GC-motif	CCCCCG	465	471	6	-	Zea mays	enhancer-like element involved in anoxic specific inducibility
TaGRF2-A	Unnamed__1	CGTGG	150	155	5	+	Zea mays
TaGRF2-A	Unnamed__1	CGTGG	385	390	5	+	Zea mays
TaGRF2-A	Unnamed__1	CGTGG	433	438	5	+	Zea mays
TaGRF2-A	as-1	TGACG	507	512	5	+	Arabidopsis thaliana
TaGRF2-A	GARE-motif	TCTGTTG	105	112	7	+	Brassica oleracea	gibberellin-responsive element
TaGRF2-A	A-box	CCGTCC	1447	1453	6	+	Petroselinum crispum	cis-acting regulatory element
TaGRF2-A	AuxRR-core	GGTCCAT	167	174	7	-	Nicotiana tabacum	cis-acting regulatory element involved in auxin responsiveness
TaGRF2-A	AuxRR-core	GGTCCAT	207	214	7	-	Nicotiana tabacum	cis-acting regulatory element involved in auxin responsiveness
TaGRF2-A	G-box	CACGTC	311	317	6	-	Zea mays	cis-acting regulatory element involved in light responsiveness
TaGRF2-A	G-box	CACGTC	431	437	6	-	Zea mays	cis-acting regulatory element involved in light responsiveness
TaGRF2-A	GT1-motif	GGTTAA	1268	1274	6	+	Arabidopsis thaliana	light responsive element
TaGRF2-A	Unnamed__2	CCCCGG	375	381	6	-	Zea mays
TaGRF2-A	Unnamed__2	CCCCGG	462	468	6	+	Zea mays
TaGRF2-A	Unnamed__2	CCCCGG	464	470	6	-	Zea mays
TaGRF2-B	ABRE4	CACGTA	897	903	6	-	Zea mays
TaGRF2-B	CGTCA-motif	CGTCA	1340	1345	5	+	Hordeum vulgare	cis-acting regulatory element involved in the MeJA-responsiveness
TaGRF2-B	CAAT-box	CAAAT	42	47	5	+	Pisum sativum	common cis-acting element in promoter and enhancer regions
TaGRF2-B	CAAT-box	CAAAT	59	64	5	-	Pisum sativum	common cis-acting element in promoter and enhancer regions
TaGRF2-B	CAAT-box	CCAAT	67	72	5	-	Arabidopsis thaliana	common cis-acting element in promoter and enhancer regions
TaGRF2-B	CAAT-box	CAAAT	75	80	5	-	Pisum sativum	common cis-acting element in promoter and enhancer regions
TaGRF2-B	CAAT-box	CAAT	86	90	4	+	Nicotiana glutinosa
TaGRF2-B	CAAT-box	CAAT	88	92	4	-	Nicotiana glutinosa
TaGRF2-B	CAAT-box	CAAT	146	150	4	-	Nicotiana glutinosa
TaGRF2-B	CAAT-box	CAAAT	200	205	5	-	Pisum sativum	common cis-acting element in promoter and enhancer regions
TaGRF2-B	CAAT-box	CAAAT	316	321	5	-	Pisum sativum	common cis-acting element in promoter and enhancer regions
TaGRF2-B	CAAT-box	CAAT	432	436	4	-	Nicotiana glutinosa
TaGRF2-B	CAAT-box	CAAT	513	517	4	-	Nicotiana glutinosa
TaGRF2-B	CAAT-box	CAAAT	561	566	5	-	Pisum sativum	common cis-acting element in promoter and enhancer regions
TaGRF2-B	CAAT-box	CAAT	710	714	4	-	Nicotiana glutinosa
TaGRF2-B	CAAT-box	CCAAT	728	733	5	-	Arabidopsis thaliana	common cis-acting element in promoter and enhancer regions
TaGRF2-B	CAAT-box	CAAT	798	802	4	+	Nicotiana glutinosa
TaGRF2-B	CAAT-box	CAAAT	862	867	5	+	Pisum sativum	common cis-acting element in promoter and enhancer regions
TaGRF2-B	CAAT-box	CAAT	880	884	4	-	Nicotiana glutinosa
TaGRF2-B	CAAT-box	CAAT	963	967	4	-	Nicotiana glutinosa
TaGRF2-B	CAAT-box	TGCCAAC	1074	1081	7	+	Petunia hybrida	common cis-acting element in promoter and enhancer regions
TaGRF2-B	CAAT-box	TGCCAAC	1113	1120	7	+	Petunia hybrida	common cis-acting element in promoter and enhancer regions
TaGRF2-B	CAAT-box	CCAAT	1201	1206	5	+	Arabidopsis thaliana	common cis-acting element in promoter and enhancer regions
TaGRF2-B	CAAT-box	CAAT	1202	1206	4	+	Nicotiana glutinosa
TaGRF2-B	CAAT-box	CAAT	1295	1299	4	+	Nicotiana glutinosa
TaGRF2-B	CAAT-box	CAAT	1430	1434	4	-	Nicotiana glutinosa
TaGRF2-B	CAAT-box	CAAT	1496	1500	4	+	Nicotiana glutinosa
TaGRF2-B	Unnamed__4	CTCC	10	14	4	+	Petroselinum hortense
TaGRF2-B	Unnamed__4	CTCC	392	396	4	+	Petroselinum hortense
TaGRF2-B	Unnamed__4	CTCC	554	558	4	+	Petroselinum hortense
TaGRF2-B	LTR	CCGAAA	591	597	6	-	Hordeum vulgare	cis-acting element involved in low-temperature responsiveness
TaGRF2-B	Myb-binding site	CAACAG	161	167	6	-	Nicotiana tabacum
TaGRF2-B	GA-motif	ATAGATAA	21	29	8	-	Arabidopsis thaliana	part of a light responsive element
TaGRF2-B	AAGAA-motif	gGTAAAGAAA	343	352	9	-	Avena sativa
TaGRF2-B	AAGAA-motif	GAAAGAA	344	351	7	-	Avena sativa
TaGRF2-B	AAGAA-motif	GAAAGAA	1062	1069	7	-	Avena sativa
TaGRF2-B	AAGAA-motif	GAAAGAA	1101	1108	7	-	Avena sativa
TaGRF2-B	AAGAA-motif	GAAAGAA	1235	1242	7	-	Avena sativa
TaGRF2-B	MYB-like sequence	TAACCA	487	493	6	+	Arabidopsis thaliana
TaGRF2-B	MYB-like sequence	TAACCA	875	881	6	-	Arabidopsis thaliana
TaGRF2-B	TATA-box	ATATAT	196	202	6	+	Brassica napus	core promoter element around -30 of transcription start
TaGRF2-B	TATA-box	TATA	197	201	4	+	Arabidopsis thaliana	core promoter element around -30 of transcription start
TaGRF2-B	TATA-box	ATATAT	208	214	6	+	Brassica napus	core promoter element around -30 of transcription start
TaGRF2-B	TATA-box	TATATA	209	215	6	+	Arabidopsis thaliana	core promoter element around -30 of transcription start
TaGRF2-B	TATA-box	TATA	211	215	4	+	Arabidopsis thaliana	core promoter element around -30 of transcription start
TaGRF2-B	TATA-box	TATAA	353	358	5	-	Arabidopsis thaliana	core promoter element around -30 of transcription start
TaGRF2-B	TATA-box	TATA	354	358	4	+	Arabidopsis thaliana	core promoter element around -30 of transcription start
TaGRF2-B	TATA-box	TATA	541	545	4	+	Arabidopsis thaliana	core promoter element around -30 of transcription start
TaGRF2-B	TATA-box	TATAAAA	967	974	7	-	Pisum sativum	core promoter element around -30 of transcription start
TaGRF2-B	TATA-box	TATAAA	968	974	6	-	Helianthus annuus	core promoter element around -30 of transcription start
TaGRF2-B	TATA-box	TATAA	969	974	5	-	Arabidopsis thaliana	core promoter element around -30 of transcription start
TaGRF2-B	TATA-box	TATA	970	974	4	-	Arabidopsis thaliana	core promoter element around -30 of transcription start
TaGRF2-B	TATA-box	TATA	1001	1005	4	-	Arabidopsis thaliana	core promoter element around -30 of transcription start
TaGRF2-B	TATA-box	TATA	1157	1161	4	-	Arabidopsis thaliana	core promoter element around -30 of transcription start
TaGRF2-B	TATA-box	TATA	1182	1186	4	-	Arabidopsis thaliana	core promoter element around -30 of transcription start
TaGRF2-B	TATA-box	TACAAAA	1191	1198	7	-	Oryza sativa	core promoter element around -30 of transcription start
TaGRF2-B	TATA-box	ATATAA	1267	1273	6	+	Brassica oleracea	core promoter element around -30 of transcription start
TaGRF2-B	TATA-box	TATA	1268	1272	4	-	Arabidopsis thaliana	core promoter element around -30 of transcription start
TaGRF2-B	TATA-box	TATA	1397	1401	4	-	Arabidopsis thaliana	core promoter element around -30 of transcription start
TaGRF2-B	TGACG-motif	TGACG	1340	1345	5	-	Hordeum vulgare	cis-acting regulatory element involved in the MeJA-responsiveness
TaGRF2-B	Box 4	ATTAAT	27	33	6	+	Petroselinum crispum	part of a conserved DNA module involved in light responsiveness
TaGRF2-B	Box 4	ATTAAT	939	945	6	-	Petroselinum crispum	part of a conserved DNA module involved in light responsiveness
TaGRF2-B	Box 4	ATTAAT	1440	1446	6	-	Petroselinum crispum	part of a conserved DNA module involved in light responsiveness
TaGRF2-B	MYB	CAACAG	161	167	6	-	Arabidopsis thaliana
TaGRF2-B	MYB	TAACCA	487	493	6	+	Arabidopsis thaliana
TaGRF2-B	MYB	TAACCA	875	881	6	-	Arabidopsis thaliana
TaGRF2-B	TC-rich repeats	GTTTTCTTAC	694	703	9	+	Nicotiana tabacum	cis-acting element involved in defense and stress responsiveness
TaGRF2-B	WRE3	CCACCT	870	876	6	+	Pisum sativum
TaGRF2-B	LAMP-element	CTTTATCA	911	919	8	-	Pisum sativum	part of a light responsive element
TaGRF2-B		motif_sequence	204	208	4	-	organism	short_function
TaGRF2-B		motif_sequence	235	239	4	+	organism	short_function
TaGRF2-B		motif_sequence	241	245	4	+	organism	short_function
TaGRF2-B		motif_sequence	250	254	4	+	organism	short_function
TaGRF2-B		motif_sequence	270	274	4	+	organism	short_function
TaGRF2-B		motif_sequence	290	294	4	-	organism	short_function
TaGRF2-B		motif_sequence	395	399	4	+	organism	short_function
TaGRF2-B		motif_sequence	443	447	4	+	organism	short_function
TaGRF2-B		motif_sequence	449	453	4	+	organism	short_function
TaGRF2-B		motif_sequence	829	833	4	-	organism	short_function
TaGRF2-B		motif_sequence	865	869	4	+	organism	short_function
TaGRF2-B		motif_sequence	955	959	4	+	organism	short_function
TaGRF2-B		motif_sequence	1408	1412	4	+	organism	short_function
TaGRF2-B		motif_sequence	1459	1463	4	-	organism	short_function
TaGRF2-B		motif_sequence	1487	1491	4	+	organism	short_function
TaGRF2-B	MYC	CAATTG	86	92	6	+	Arabidopsis thaliana
TaGRF2-B	MYC	CATTTG	315	321	6	+	Arabidopsis thaliana
TaGRF2-B	MYC	CATTTG	560	566	6	+	Arabidopsis thaliana
TaGRF2-B	MYC	CATTTG	862	868	6	-	Arabidopsis thaliana
TaGRF2-B	MYC	CATGTG	1305	1311	6	-	Arabidopsis thaliana
TaGRF2-B	as-1	TGACG	1340	1345	5	-	Arabidopsis thaliana
TaGRF2-B	AT~TATA-box	TATATA	209	215	6	+	Arabidopsis thaliana
TaGRF2-B	ABRE3a	TACGTG	897	903	6	+	Zea mays
TaGRF2-B	W box	TTGACC	1346	1352	6	-	Arabidopsis thaliana
TaGRF2-B	ARE	AAACCA	319	325	6	-	Zea mays	cis-acting regulatory element essential for the anaerobic induction
TaGRF2-B	ARE	AAACCA	692	698	6	-	Zea mays	cis-acting regulatory element essential for the anaerobic induction
TaGRF2-B	ABRE	ACGTG	898	903	5	+	Arabidopsis thaliana	cis-acting element involved in the abscisic acid responsiveness
TaGRF2-B	WUN-motif	AAATTACT	43	51	8	+	Nicotiana glutinosa
TaGRF2-B	circadian	CAAAGATATC	195	204	9	-	Lycopersicon esculentum	cis-acting regulatory element involved in circadian control
TaGRF2-B	MYB recognition site	CCGTTG	1077	1083	6	-	Arabidopsis thaliana
TaGRF2-B	MYB recognition site	CCGTTG	1116	1122	6	-	Arabidopsis thaliana
TaGRF2-B	Unnamed__2	AACCTAACCT	496	505	9	-	Petroselinum hortense
TaGRF2-B	CCAAT-box	CAACGG	1077	1083	6	+	Hordeum vulgare	MYBHv1 binding site
TaGRF2-B	CCAAT-box	CAACGG	1116	1122	6	+	Hordeum vulgare	MYBHv1 binding site
TaGRF2-B	AT-rich sequence	TAAAATACT	1272	1281	9	-	Pisum sativum	element for maximal elicitor-mediated activation (2copies)
TaGRF2-B	G-box	CACGAC	616	622	6	-	Zea mays	cis-acting regulatory element involved in light responsiveness
TaGRF2-B	G-box	TACGTG	897	903	6	+	Arabidopsis thaliana	cis-acting regulatory element involved in light responsiveness
TaGRF2-B	GT1-motif	GGTTAA	486	492	6	-	Arabidopsis thaliana	light responsive element
TaGRF2-B	GT1-motif	GGTTAAT	1140	1147	7	+	Avena sativa	light responsive element
TaGRF2-D	LTR	CCGAAA	1241	1247	6	+	Hordeum vulgare	cis-acting element involved in low-temperature responsiveness
TaGRF2-D	CAAT-box	CAAT	7	11	4	-	Nicotiana glutinosa
TaGRF2-D	CAAT-box	CAAT	101	105	4	+	Nicotiana glutinosa
TaGRF2-D	CAAT-box	CAAT	247	251	4	-	Nicotiana glutinosa
TaGRF2-D	CAAT-box	CAAT	282	286	4	-	Nicotiana glutinosa
TaGRF2-D	CAAT-box	CAAT	745	749	4	+	Nicotiana glutinosa
TaGRF2-D	CAAT-box	CAAT	792	796	4	+	Nicotiana glutinosa
TaGRF2-D	CAAT-box	CAAAT	804	809	5	+	Pisum sativum	common cis-acting element in promoter and enhancer regions
TaGRF2-D	CAAT-box	CAAT	907	911	4	+	Nicotiana glutinosa
TaGRF2-D	CAAT-box	CAAT	952	956	4	+	Nicotiana glutinosa
TaGRF2-D	CAAT-box	CCCAATTT	992	1000	8	-	Arabidopsis thaliana	common cis-acting element in promoter and enhancer regions
TaGRF2-D	CAAT-box	CCAAT	994	999	5	-	Arabidopsis thaliana	common cis-acting element in promoter and enhancer regions
TaGRF2-D	CAAT-box	CCAAT	1008	1013	5	-	Arabidopsis thaliana	common cis-acting element in promoter and enhancer regions
TaGRF2-D	CAAT-box	CAAT	1139	1143	4	-	Nicotiana glutinosa
TaGRF2-D	CAAT-box	CAAAT	1169	1174	5	+	Pisum sativum	common cis-acting element in promoter and enhancer regions
TaGRF2-D	CAAT-box	CAAT	1339	1343	4	+	Nicotiana glutinosa
TaGRF2-D	CAAT-box	CAAAT	1418	1423	5	+	Pisum sativum	common cis-acting element in promoter and enhancer regions
TaGRF2-D	CAAT-box	CAAAT	1421	1426	5	-	Pisum sativum	common cis-acting element in promoter and enhancer regions
TaGRF2-D	CAAT-box	CAAT	1438	1442	4	+	Nicotiana glutinosa
TaGRF2-D	CAAT-box	CAAAT	1444	1449	5	+	Pisum sativum	common cis-acting element in promoter and enhancer regions
TaGRF2-D	CAAT-box	CAAT	1479	1483	4	+	Nicotiana glutinosa
TaGRF2-D	Unnamed__4	CTCC	69	73	4	-	Petroselinum hortense
TaGRF2-D	Unnamed__4	CTCC	309	313	4	-	Petroselinum hortense
TaGRF2-D	Unnamed__4	CTCC	330	334	4	-	Petroselinum hortense
TaGRF2-D	Unnamed__4	CTCC	410	414	4	-	Petroselinum hortense
TaGRF2-D	Unnamed__4	CTCC	464	468	4	-	Petroselinum hortense
TaGRF2-D	Unnamed__4	CTCC	554	558	4	-	Petroselinum hortense
TaGRF2-D	Unnamed__4	CTCC	563	567	4	-	Petroselinum hortense
TaGRF2-D	Unnamed__4	CTCC	568	572	4	-	Petroselinum hortense
TaGRF2-D	Unnamed__4	CTCC	664	668	4	-	Petroselinum hortense
TaGRF2-D	Unnamed__4	CTCC	686	690	4	-	Petroselinum hortense
TaGRF2-D	Unnamed__4	CTCC	700	704	4	-	Petroselinum hortense
TaGRF2-D	Unnamed__4	CTCC	710	714	4	+	Petroselinum hortense
TaGRF2-D	Unnamed__4	CTCC	773	777	4	-	Petroselinum hortense
TaGRF2-D	Unnamed__4	CTCC	1124	1128	4	+	Petroselinum hortense
TaGRF2-D	Unnamed__4	CTCC	1128	1132	4	+	Petroselinum hortense
TaGRF2-D	Unnamed__4	CTCC	1269	1273	4	-	Petroselinum hortense
TaGRF2-D	Unnamed__4	CTCC	1485	1489	4	+	Petroselinum hortense
TaGRF2-D	TCT-motif	TCTTAC	1142	1148	6	-	Arabidopsis thaliana	part of a light responsive element
TaGRF2-D	MYB-like sequence	TAACCA	1393	1399	6	-	Arabidopsis thaliana
TaGRF2-D	MYB-like sequence	TAACCA	1467	1473	6	+	Arabidopsis thaliana
TaGRF2-D	O2-site	GATGACATGG	493	502	9	-	Zea mays	cis-acting regulatory element involved in zein metabolism regulation
TaGRF2-D	O2-site	GATGATGTGG	1093	1102	9	-	Zea mays	cis-acting regulatory element involved in zein metabolism regulation
TaGRF2-D	CGTCA-motif	CGTCA	249	254	5	-	Hordeum vulgare	cis-acting regulatory element involved in the MeJA-responsiveness
TaGRF2-D	TATC-box	TATCCCA	996	1003	7	-	Oryza sativa	cis-acting element involved in gibberellin-responsiveness
TaGRF2-D	WRE3	CCACCT	881	887	6	-	Pisum sativum
TaGRF2-D	MYB	CAACCA	1010	1016	6	-	Arabidopsis thaliana
TaGRF2-D	MYB	TAACCA	1393	1399	6	-	Arabidopsis thaliana
TaGRF2-D	MYB	TAACCA	1467	1473	6	+	Arabidopsis thaliana
TaGRF2-D	MYC	CATTTG	804	810	6	-	Arabidopsis thaliana
TaGRF2-D	MYC	CATTTG	1169	1175	6	-	Arabidopsis thaliana
TaGRF2-D	MYC	CATTTG	1444	1450	6	-	Arabidopsis thaliana
TaGRF2-D		motif_sequence	103	107	4	+	organism	short_function
TaGRF2-D		motif_sequence	330	334	4	-	organism	short_function
TaGRF2-D		motif_sequence	348	352	4	-	organism	short_function
TaGRF2-D		motif_sequence	359	363	4	-	organism	short_function
TaGRF2-D		motif_sequence	363	367	4	+	organism	short_function
TaGRF2-D		motif_sequence	582	586	4	+	organism	short_function
TaGRF2-D		motif_sequence	773	777	4	-	organism	short_function
TaGRF2-D		motif_sequence	807	811	4	+	organism	short_function
TaGRF2-D		motif_sequence	894	898	4	-	organism	short_function
TaGRF2-D		motif_sequence	983	987	4	+	organism	short_function
TaGRF2-D		motif_sequence	1259	1263	4	-	organism	short_function
TaGRF2-D		motif_sequence	1376	1380	4	+	organism	short_function
TaGRF2-D	Sp1	GGGCGG	64	70	6	+	Oryza sativa	light responsive element
TaGRF2-D	Sp1	GGGCGG	676	682	6	+	Oryza sativa	light responsive element
TaGRF2-D	TATA-box	TATA	939	943	4	-	Arabidopsis thaliana	core promoter element around -30 of transcription start
TaGRF2-D	TATA-box	TATACA	1173	1179	6	-	Helianthus annuus	core promoter element around -30 of transcription start
TaGRF2-D	TATA-box	TATATA	1175	1181	6	-	Arabidopsis thaliana	core promoter element around -30 of transcription start
TaGRF2-D	TATA-box	TATA	1177	1181	4	-	Arabidopsis thaliana	core promoter element around -30 of transcription start
TaGRF2-D	TATA-box	ATATAA	1464	1470	6	+	Brassica oleracea	core promoter element around -30 of transcription start
TaGRF2-D	TATA-box	TATA	1465	1469	4	-	Arabidopsis thaliana	core promoter element around -30 of transcription start
TaGRF2-D	STRE	AGGGG	370	375	5	+	Arabidopsis thaliana
TaGRF2-D	STRE	AGGGG	404	409	5	+	Arabidopsis thaliana
TaGRF2-D	STRE	AGGGG	565	570	5	+	Arabidopsis thaliana
TaGRF2-D	STRE	AGGGG	651	656	5	+	Arabidopsis thaliana
TaGRF2-D	STRE	AGGGG	1305	1310	5	+	Arabidopsis thaliana
TaGRF2-D	Box 4	ATTAAT	240	246	6	+	Petroselinum crispum	part of a conserved DNA module involved in light responsiveness
TaGRF2-D	TGACG-motif	TGACG	249	254	5	+	Hordeum vulgare	cis-acting regulatory element involved in the MeJA-responsiveness
TaGRF2-D	DRE core	GCCGAC	612	618	6	-	Arabidopsis thaliana
TaGRF2-D	ABRE	ACGTG	49	54	5	-	Arabidopsis thaliana	cis-acting element involved in the abscisic acid responsiveness
TaGRF2-D	ABRE	ACGTG	94	99	5	+	Arabidopsis thaliana	cis-acting element involved in the abscisic acid responsiveness
TaGRF2-D	ABRE	ACGTG	559	564	5	+	Arabidopsis thaliana	cis-acting element involved in the abscisic acid responsiveness
TaGRF2-D	ABRE	GACACGTGGC	1449	1458	9	-	Triticum aestivum	cis-acting element involved in the abscisic acid responsiveness
TaGRF2-D	G-Box	CACGTT	93	99	6	-	Pisum sativum	cis-acting regulatory element involved in light responsiveness
TaGRF2-D	circadian	CAAAGATATC	438	447	9	-	Lycopersicon esculentum	cis-acting regulatory element involved in circadian control
TaGRF2-D	MYB recognition site	CCGTTG	37	43	6	+	Arabidopsis thaliana
TaGRF2-D	MYB recognition site	CCGTTG	157	163	6	+	Arabidopsis thaliana
TaGRF2-D	I-box	AAGATAAGGCT	618	628	10	+	Gossypium hirsutum	part of a light responsive element
TaGRF2-D	as-1	TGACG	249	254	5	+	Arabidopsis thaliana
TaGRF2-D	Pc-CMA2a	CAGCCAATCACAG	1003	1015	12	-	Pisum sativum	part of a light responsive element
TaGRF2-D	Unnamed__1	CGTGG	512	517	5	+	Zea mays
TaGRF2-D	Unnamed__1	CGTGG	560	565	5	+	Zea mays
TaGRF2-D	Unnamed__1	CGTGG	1450	1455	5	-	Zea mays
TaGRF2-D	AT~TATA-box	TATATA	1175	1181	6	-	Arabidopsis thaliana
TaGRF2-D	GC-motif	CCCCCG	592	598	6	-	Zea mays	enhancer-like element involved in anoxic specific inducibility
TaGRF2-D	AuxRR-core	GGTCCAT	334	341	7	-	Nicotiana tabacum	cis-acting regulatory element involved in auxin responsiveness
TaGRF2-D	Unnamed__2	CCCCGG	502	508	6	-	Zea mays
TaGRF2-D	Unnamed__2	CCCCGG	589	595	6	+	Zea mays
TaGRF2-D	Unnamed__2	CCCCGG	591	597	6	-	Zea mays
TaGRF2-D	G-box	CACGTC	49	55	6	+	Zea mays	cis-acting regulatory element involved in light responsiveness
TaGRF2-D	G-box	CACGTC	558	564	6	-	Zea mays	cis-acting regulatory element involved in light responsiveness
TaGRF2-D	CARE	CAACTCAC	1367	1375	8	+	Oryza sativa
TaGRF2-D	GT1-motif	GGTTAA	1394	1400	6	+	Arabidopsis thaliana	light responsive element
TaGRF2-D	CCAAT-box	CAACGG	37	43	6	-	Hordeum vulgare	MYBHv1 binding site
TaGRF2-D	CCAAT-box	CAACGG	157	163	6	-	Hordeum vulgare	MYBHv1 binding site
TaGRF3-A	AT~TATA-box	TATATA	1113	1119	6	-	Arabidopsis thaliana
TaGRF3-A	Myc	TCTCTTA	383	390	7	+	Arabidopsis thaliana
TaGRF3-A	W box	TTGACC	6	12	6	-	Arabidopsis thaliana
TaGRF3-A	Unnamed__1	CGTGG	148	153	5	+	Zea mays
TaGRF3-A	Unnamed__1	CGTGG	1467	1472	5	-	Zea mays
TaGRF3-A	CCGTCC motif	CCGTCC	866	872	6	-	Nicotiana tabacum
TaGRF3-A	CCGTCC motif	CCGTCC	1196	1202	6	+	Nicotiana tabacum
TaGRF3-A	CCGTCC-box	CCGTCC	866	872	6	-	Petroselinum hortense
TaGRF3-A	CCGTCC-box	CCGTCC	1196	1202	6	+	Petroselinum hortense
TaGRF3-A	G-Box	CACGTT	1106	1112	6	-	Pisum sativum	cis-acting regulatory element involved in light responsiveness
TaGRF3-A	ABRE	ACGTG	1107	1112	5	+	Arabidopsis thaliana	cis-acting element involved in the abscisic acid responsiveness
TaGRF3-A	ARE	AAACCA	528	534	6	+	Zea mays	cis-acting regulatory element essential for the anaerobic induction
TaGRF3-A	ERE	ATTTTAAA	889	897	8	-	Nicotiana glutinos
TaGRF3-A	WUN-motif	TTATTACAT	791	800	9	-	Nicotiana glutinosa
TaGRF3-A	GT1-motif	GGTTAAT	831	838	7	-	Avena sativa	light responsive element
TaGRF3-A	GT1-motif	GGTTAA	832	838	6	-	Arabidopsis thaliana	light responsive element
TaGRF3-A	A-box	CCGTCC	866	872	6	-	Petroselinum crispum	cis-acting regulatory element
TaGRF3-A	A-box	CCGTCC	1196	1202	6	+	Petroselinum crispum	cis-acting regulatory element
TaGRF3-A	AAGAA-motif	gGTAAAGAAA	326	335	9	+	Avena sativa
TaGRF3-A	AAGAA-motif	GAAAGAA	328	335	7	+	Avena sativa
TaGRF3-A	AAGAA-motif	GAAAGAA	332	339	7	+	Avena sativa
TaGRF3-A	MYB-like sequence	TAACCA	833	839	6	+	Arabidopsis thaliana
TaGRF3-A	CAAT-box	CCAAT	3	8	5	-	Arabidopsis thaliana	common cis-acting element in promoter and enhancer regions
TaGRF3-A	CAAT-box	CAAT	60	64	4	-	Nicotiana glutinosa
TaGRF3-A	CAAT-box	CAAT	80	84	4	+	Nicotiana glutinosa
TaGRF3-A	CAAT-box	CAAT	125	129	4	+	Nicotiana glutinosa
TaGRF3-A	CAAT-box	CAAAT	162	167	5	+	Pisum sativum	common cis-acting element in promoter and enhancer regions
TaGRF3-A	CAAT-box	CAAT	206	210	4	+	Nicotiana glutinosa
TaGRF3-A	CAAT-box	CAAT	420	424	4	-	Nicotiana glutinosa
TaGRF3-A	CAAT-box	CAAT	495	499	4	-	Nicotiana glutinosa
TaGRF3-A	CAAT-box	CAAT	514	518	4	+	Nicotiana glutinosa
TaGRF3-A	CAAT-box	CAAAT	567	572	5	+	Pisum sativum	common cis-acting element in promoter and enhancer regions
TaGRF3-A	CAAT-box	TGCCAAC	741	748	7	-	Petunia hybrida	common cis-acting element in promoter and enhancer regions
TaGRF3-A	CAAT-box	CAAT	752	756	4	+	Nicotiana glutinosa
TaGRF3-A	CAAT-box	CAAT	761	765	4	-	Nicotiana glutinosa
TaGRF3-A	CAAT-box	CAAT	767	771	4	-	Nicotiana glutinosa
TaGRF3-A	CAAT-box	CAAAT	812	817	5	-	Pisum sativum	common cis-acting element in promoter and enhancer regions
TaGRF3-A	CAAT-box	CAAT	827	831	4	+	Nicotiana glutinosa
TaGRF3-A	CAAT-box	CCAAT	875	880	5	-	Arabidopsis thaliana	common cis-acting element in promoter and enhancer regions
TaGRF3-A	CAAT-box	CAAAT	945	950	5	-	Pisum sativum	common cis-acting element in promoter and enhancer regions
TaGRF3-A	CAAT-box	CAAAT	985	990	5	-	Pisum sativum	common cis-acting element in promoter and enhancer regions
TaGRF3-A	CAAT-box	CAAT	1085	1089	4	-	Nicotiana glutinosa
TaGRF3-A	CAAT-box	CAAAT	1122	1127	5	-	Pisum sativum	common cis-acting element in promoter and enhancer regions
TaGRF3-A	CAAT-box	CAAT	1155	1159	4	+	Nicotiana glutinosa
TaGRF3-A	CAAT-box	CAAAT	1157	1162	5	-	Pisum sativum	common cis-acting element in promoter and enhancer regions
TaGRF3-A	CAAT-box	CAAT	1188	1192	4	+	Nicotiana glutinosa
TaGRF3-A	CAAT-box	CAAT	1259	1263	4	-	Nicotiana glutinosa
TaGRF3-A	CAAT-box	CAAAT	1384	1389	5	+	Pisum sativum	common cis-acting element in promoter and enhancer regions
TaGRF3-A	CAAT-box	CCAAT	1438	1443	5	-	Arabidopsis thaliana	common cis-acting element in promoter and enhancer regions
TaGRF3-A	Unnamed__4	CTCC	84	88	4	-	Petroselinum hortense
TaGRF3-A	Unnamed__4	CTCC	117	121	4	+	Petroselinum hortense
TaGRF3-A	Unnamed__4	CTCC	255	259	4	-	Petroselinum hortense
TaGRF3-A	Unnamed__4	CTCC	485	489	4	+	Petroselinum hortense
TaGRF3-A	Unnamed__4	CTCC	546	550	4	+	Petroselinum hortense
TaGRF3-A	Unnamed__4	CTCC	599	603	4	-	Petroselinum hortense
TaGRF3-A	Unnamed__4	CTCC	602	606	4	-	Petroselinum hortense
TaGRF3-A	Unnamed__4	CTCC	605	609	4	-	Petroselinum hortense
TaGRF3-A	Unnamed__4	CTCC	613	617	4	-	Petroselinum hortense
TaGRF3-A	Unnamed__4	CTCC	669	673	4	-	Petroselinum hortense
TaGRF3-A	Unnamed__4	CTCC	848	852	4	-	Petroselinum hortense
TaGRF3-A	Unnamed__4	CTCC	878	882	4	-	Petroselinum hortense
TaGRF3-A	Unnamed__4	CTCC	1201	1205	4	+	Petroselinum hortense
TaGRF3-A	Unnamed__4	CTCC	1348	1352	4	-	Petroselinum hortense
TaGRF3-A	Unnamed__4	CTCC	1464	1468	4	+	Petroselinum hortense
TaGRF3-A	Box 4	ATTAAT	272	278	6	+	Petroselinum crispum	part of a conserved DNA module involved in light responsiveness
TaGRF3-A	TATA-box	ATATAA	65	71	6	+	Brassica oleracea	core promoter element around -30 of transcription start
TaGRF3-A	TATA-box	TATA	66	70	4	+	Arabidopsis thaliana	core promoter element around -30 of transcription start
TaGRF3-A	TATA-box	TATAA	387	392	5	-	Arabidopsis thaliana	core promoter element around -30 of transcription start
TaGRF3-A	TATA-box	TATA	388	392	4	+	Arabidopsis thaliana	core promoter element around -30 of transcription start
TaGRF3-A	TATA-box	TATTTAAA	887	895	8	+	Arabidopsis thaliana	core promoter element around -30 of transcription start
TaGRF3-A	TATA-box	TATA	1082	1086	4	-	Arabidopsis thaliana	core promoter element around -30 of transcription start
TaGRF3-A	TATA-box	TATATAA	1112	1119	7	-	Arabidopsis thaliana	core promoter element around -30 of transcription start
TaGRF3-A	TATA-box	TATATA	1113	1119	6	-	Arabidopsis thaliana	core promoter element around -30 of transcription start
TaGRF3-A	TATA-box	ATATAT	1114	1120	6	-	Brassica napus	core promoter element around -30 of transcription start
TaGRF3-A	TATA-box	TATA	1115	1119	4	-	Arabidopsis thaliana	core promoter element around -30 of transcription start
TaGRF3-A	TATA-box	TATAAAA	1140	1147	7	-	Pisum sativum	core promoter element around -30 of transcription start
TaGRF3-A	TATA-box	TATAAA	1141	1147	6	-	Helianthus annuus	core promoter element around -30 of transcription start
TaGRF3-A	TATA-box	TATAA	1142	1147	5	-	Arabidopsis thaliana	core promoter element around -30 of transcription start
TaGRF3-A	TATA-box	TATA	1143	1147	4	-	Arabidopsis thaliana	core promoter element around -30 of transcription start
TaGRF3-A	TATA-box	TACAAAA	1173	1180	7	-	Oryza sativa	core promoter element around -30 of transcription start
TaGRF3-A		motif_sequence	222	226	4	+	organism	short_function
TaGRF3-A		motif_sequence	341	345	4	-	organism	short_function
TaGRF3-A		motif_sequence	393	397	4	-	organism	short_function
TaGRF3-A		motif_sequence	478	482	4	+	organism	short_function
TaGRF3-A		motif_sequence	591	595	4	-	organism	short_function
TaGRF3-A		motif_sequence	613	617	4	-	organism	short_function
TaGRF3-A		motif_sequence	669	673	4	-	organism	short_function
TaGRF3-A		motif_sequence	681	685	4	-	organism	short_function
TaGRF3-A		motif_sequence	745	749	4	-	organism	short_function
TaGRF3-A		motif_sequence	1287	1291	4	-	organism	short_function
TaGRF3-A		motif_sequence	1348	1352	4	-	organism	short_function
TaGRF3-A		motif_sequence	1485	1489	4	-	organism	short_function
TaGRF3-A	MYC	CATGTG	321	327	6	+	Arabidopsis thaliana
TaGRF3-A	MYC	CATGTG	432	438	6	-	Arabidopsis thaliana
TaGRF3-A	MYC	CATGTG	788	794	6	-	Arabidopsis thaliana
TaGRF3-A	MYC	CATTTG	1384	1390	6	-	Arabidopsis thaliana
TaGRF3-A	MYB	CAACCA	234	240	6	-	Arabidopsis thaliana
TaGRF3-A	MYB	TAACCA	833	839	6	+	Arabidopsis thaliana
TaGRF3-A	MYB	CAACCA	1242	1248	6	+	Arabidopsis thaliana
TaGRF3-B	Unnamed__1	CGTGG	825	830	5	-	Zea mays
TaGRF3-B	Unnamed__1	CGTGG	943	948	5	-	Zea mays
TaGRF3-B	Unnamed__1	CGTGG	1004	1009	5	-	Zea mays
TaGRF3-B	W box	TTGACC	862	868	6	-	Arabidopsis thaliana
TaGRF3-B	W box	TTGACC	990	996	6	+	Arabidopsis thaliana
TaGRF3-B	GC-motif	CCCCCG	600	606	6	+	Zea mays	enhancer-like element involved in anoxic specific inducibility
TaGRF3-B	GC-motif	CCCCCG	828	834	6	-	Zea mays	enhancer-like element involved in anoxic specific inducibility
TaGRF3-B	GC-motif	CCCCCG	853	859	6	+	Zea mays	enhancer-like element involved in anoxic specific inducibility
TaGRF3-B	GC-motif	CCCCCG	959	965	6	+	Zea mays	enhancer-like element involved in anoxic specific inducibility
TaGRF3-B	GC-motif	CCCCCG	1046	1052	6	+	Zea mays	enhancer-like element involved in anoxic specific inducibility
TaGRF3-B	ABRE3a	TACGTG	903	909	6	-	Zea mays
TaGRF3-B	as-1	TGACG	78	83	5	+	Arabidopsis thaliana
TaGRF3-B	CCGTCC-box	CCGTCC	1037	1043	6	-	Petroselinum hortense
TaGRF3-B	circadian	CAAAGATATC	570	579	9	+	Lycopersicon esculentum	cis-acting regulatory element involved in circadian control
TaGRF3-B	CCGTCC motif	CCGTCC	1037	1043	6	-	Nicotiana tabacum
TaGRF3-B	DRE core	GCCGAC	1023	1029	6	-	Arabidopsis thaliana
TaGRF3-B	ABRE	CGCACGTGTC	901	910	9	-	Hordeum vulgare	cis-acting element involved in the abscisic acid responsiveness
TaGRF3-B	ABRE	ACGTG	903	908	5	-	Arabidopsis thaliana	cis-acting element involved in the abscisic acid responsiveness
TaGRF3-B	ABRE	GCCGCGTGGC	947	956	9	-	Oryza sativa	cis-acting element involved in the abscisic acid responsiveness
TaGRF3-B	G-box	CACGAC	340	346	6	+	Zea mays	cis-acting regulatory element involved in light responsiveness
TaGRF3-B	G-box	TACGTG	903	909	6	-	Arabidopsis thaliana	cis-acting regulatory element involved in light responsiveness
TaGRF3-B	ACE	GACACGTATG	901	910	9	+	Petroselinum crispum	cis-acting element involved in light responsiveness
TaGRF3-B	A-box	CCGTCC	1037	1043	6	-	Petroselinum crispum	cis-acting regulatory element
TaGRF3-B	CGTCA-motif	CGTCA	78	83	5	-	Hordeum vulgare	cis-acting regulatory element involved in the MeJA-responsiveness
TaGRF3-B	ABRE4	CACGTA	903	909	6	+	Zea mays
TaGRF3-B	O2-site	GATGATGTGG	401	410	9	+	Zea mays	cis-acting regulatory element involved in zein metabolism regulation
TaGRF3-B	AAGAA-motif	gGTAAAGAAA	592	601	9	-	Avena sativa
TaGRF3-B	AT~ABRE	TACGTGTC	901	909	8	-	Arabidopsis thaliana
TaGRF3-B	CAAT-box	CCAAT	274	279	5	+	Arabidopsis thaliana	common cis-acting element in promoter and enhancer regions
TaGRF3-B	CAAT-box	CAAT	275	279	4	+	Nicotiana glutinosa
TaGRF3-B	CAAT-box	CAAT	309	313	4	-	Nicotiana glutinosa
TaGRF3-B	CAAT-box	CAAT	369	373	4	+	Nicotiana glutinosa
TaGRF3-B	CAAT-box	CCAAT	526	531	5	-	Arabidopsis thaliana	common cis-acting element in promoter and enhancer regions
TaGRF3-B	CAAT-box	CAAT	559	563	4	+	Nicotiana glutinosa
TaGRF3-B	CAAT-box	CAAT	585	589	4	-	Nicotiana glutinosa
TaGRF3-B	CAAT-box	CCAAT	639	644	5	+	Arabidopsis thaliana	common cis-acting element in promoter and enhancer regions
TaGRF3-B	CAAT-box	CAAT	640	644	4	+	Nicotiana glutinosa
TaGRF3-B	CAAT-box	CAAT	688	692	4	+	Nicotiana glutinosa
TaGRF3-B	CAAT-box	CAAT	726	730	4	-	Nicotiana glutinosa
TaGRF3-B	CAAT-box	CAAAT	755	760	5	-	Pisum sativum	common cis-acting element in promoter and enhancer regions
TaGRF3-B	CAAT-box	CCAAT	763	768	5	+	Arabidopsis thaliana	common cis-acting element in promoter and enhancer regions
TaGRF3-B	CAAT-box	CAAT	764	768	4	+	Nicotiana glutinosa
TaGRF3-B	CAAT-box	CAAAT	787	792	5	-	Pisum sativum	common cis-acting element in promoter and enhancer regions
TaGRF3-B	CAAT-box	CCAAT	888	893	5	+	Arabidopsis thaliana	common cis-acting element in promoter and enhancer regions
TaGRF3-B	CAAT-box	CAAT	889	893	4	+	Nicotiana glutinosa
TaGRF3-B	CAAT-box	CCAAT	1034	1039	5	-	Arabidopsis thaliana	common cis-acting element in promoter and enhancer regions
TaGRF3-B	Unnamed__4	CTCC	6	10	4	-	Petroselinum hortense
TaGRF3-B	Unnamed__4	CTCC	161	165	4	-	Petroselinum hortense
TaGRF3-B	Unnamed__4	CTCC	171	175	4	+	Petroselinum hortense
TaGRF3-B	Unnamed__4	CTCC	383	387	4	+	Petroselinum hortense
TaGRF3-B	Unnamed__4	CTCC	393	397	4	-	Petroselinum hortense
TaGRF3-B	Unnamed__4	CTCC	851	855	4	+	Petroselinum hortense
TaGRF3-B	Unnamed__4	CTCC	871	875	4	+	Petroselinum hortense
TaGRF3-B	Unnamed__4	CTCC	878	882	4	-	Petroselinum hortense
TaGRF3-B	Unnamed__4	CTCC	915	919	4	+	Petroselinum hortense
TaGRF3-B	Unnamed__4	CTCC	982	986	4	+	Petroselinum hortense
TaGRF3-B	Unnamed__4	CTCC	1090	1094	4	+	Petroselinum hortense
TaGRF3-B	Unnamed__4	CTCC	1121	1125	4	+	Petroselinum hortense
TaGRF3-B	Unnamed__4	CTCC	1126	1130	4	+	Petroselinum hortense
TaGRF3-B	Box 4	ATTAAT	703	709	6	+	Petroselinum crispum	part of a conserved DNA module involved in light responsiveness
TaGRF3-B	TGACG-motif	TGACG	78	83	5	+	Hordeum vulgare	cis-acting regulatory element involved in the MeJA-responsiveness
TaGRF3-B	STRE	AGGGG	119	124	5	-	Arabidopsis thaliana
TaGRF3-B	STRE	AGGGG	734	739	5	-	Arabidopsis thaliana
TaGRF3-B	STRE	AGGGG	802	807	5	+	Arabidopsis thaliana
TaGRF3-B	STRE	AGGGG	912	917	5	-	Arabidopsis thaliana
TaGRF3-B	STRE	AGGGG	1071	1076	5	+	Arabidopsis thaliana
TaGRF3-B	STRE	AGGGG	1118	1123	5	-	Arabidopsis thaliana
TaGRF3-B	STRE	AGGGG	1123	1128	5	-	Arabidopsis thaliana
TaGRF3-B	Sp1	GGGCGG	881	887	6	+	Oryza sativa	light responsive element
TaGRF3-B	Sp1	GGGCGG	1000	1006	6	-	Oryza sativa	light responsive element
TaGRF3-B	TATA-box	TACAAAA	215	222	7	-	Oryza sativa	core promoter element around -30 of transcription start
TaGRF3-B	TATA-box	TATAA	436	441	5	-	Arabidopsis thaliana	core promoter element around -30 of transcription start
TaGRF3-B	TATA-box	TATA	437	441	4	+	Arabidopsis thaliana	core promoter element around -30 of transcription start
TaGRF3-B	TATA-box	TATA	679	683	4	+	Arabidopsis thaliana	core promoter element around -30 of transcription start
TaGRF3-B		motif_sequence	90	94	4	-	organism	short_function
TaGRF3-B		motif_sequence	122	126	4	+	organism	short_function
TaGRF3-B		motif_sequence	287	291	4	+	organism	short_function
TaGRF3-B		motif_sequence	486	490	4	+	organism	short_function
TaGRF3-B		motif_sequence	590	594	4	+	organism	short_function
TaGRF3-B		motif_sequence	798	802	4	-	organism	short_function
TaGRF3-D	WUN-motif	TTATTACAT	615	624	9	-	Nicotiana glutinosa
TaGRF3-D	ERE	ATTTTAAA	1455	1463	8	+	Nicotiana glutinos
TaGRF3-D	CCGTCC motif	CCGTCC	690	696	6	-	Nicotiana tabacum
TaGRF3-D	CCGTCC motif	CCGTCC	1033	1039	6	+	Nicotiana tabacum
TaGRF3-D	MYB recognition site	CCGTTG	28	34	6	-	Arabidopsis thaliana
TaGRF3-D	CCGTCC-box	CCGTCC	690	696	6	-	Petroselinum hortense
TaGRF3-D	CCGTCC-box	CCGTCC	1033	1039	6	+	Petroselinum hortense
TaGRF3-D	as-1	TGACG	358	363	5	+	Arabidopsis thaliana
TaGRF3-D	GC-motif	CCCCCG	693	699	6	-	Zea mays	enhancer-like element involved in anoxic specific inducibility
TaGRF3-D	F-box	CTATTCTCATT	1234	1244	10	-	Lycopersicon esculentum
TaGRF3-D	Myc	TCTCTTA	201	208	7	+	Arabidopsis thaliana
TaGRF3-D	AT~TATA-box	TATATA	1432	1438	6	-	Arabidopsis thaliana
TaGRF3-D	A-box	CCGTCC	690	696	6	-	Petroselinum crispum	cis-acting regulatory element
TaGRF3-D	A-box	CCGTCC	1033	1039	6	+	Petroselinum crispum	cis-acting regulatory element
TaGRF3-D	AE-box	AGAAACAA	1410	1418	8	-	Arabidopsis thaliana	part of a module for light response
TaGRF3-D	GCN4_motif	TGAGTCA	1465	1472	7	+	Oryza sativa	cis-regulatory element involved in endosperm expression
TaGRF3-D	CCAAT-box	CAACGG	28	34	6	+	Hordeum vulgare	MYBHv1 binding site
TaGRF3-D	Unnamed__4	CTCC	151	155	4	-	Petroselinum hortense
TaGRF3-D	Unnamed__4	CTCC	304	308	4	+	Petroselinum hortense
TaGRF3-D	Unnamed__4	CTCC	363	367	4	+	Petroselinum hortense
TaGRF3-D	Unnamed__4	CTCC	391	395	4	+	Petroselinum hortense
TaGRF3-D	Unnamed__4	CTCC	415	419	4	-	Petroselinum hortense
TaGRF3-D	Unnamed__4	CTCC	426	430	4	-	Petroselinum hortense
TaGRF3-D	Unnamed__4	CTCC	429	433	4	-	Petroselinum hortense
TaGRF3-D	Unnamed__4	CTCC	437	441	4	-	Petroselinum hortense
TaGRF3-D	Unnamed__4	CTCC	493	497	4	-	Petroselinum hortense
TaGRF3-D	Unnamed__4	CTCC	509	513	4	-	Petroselinum hortense
TaGRF3-D	Unnamed__4	CTCC	672	676	4	-	Petroselinum hortense
TaGRF3-D	Unnamed__4	CTCC	1038	1042	4	+	Petroselinum hortense
TaGRF3-D	Unnamed__4	CTCC	1162	1166	4	-	Petroselinum hortense
TaGRF3-D	Unnamed__4	CTCC	1200	1204	4	-	Petroselinum hortense
TaGRF3-D	Unnamed__4	CTCC	1263	1267	4	-	Petroselinum hortense
TaGRF3-D	Unnamed__4	CTCC	1290	1294	4	-	Petroselinum hortense
TaGRF3-D	Unnamed__4	CTCC	1420	1424	4	-	Petroselinum hortense
TaGRF3-D	CAAT-box	CAAT	7	11	4	+	Nicotiana glutinosa
TaGRF3-D	CAAT-box	CAAT	37	41	4	-	Nicotiana glutinosa
TaGRF3-D	CAAT-box	CAAT	238	242	4	-	Nicotiana glutinosa
TaGRF3-D	CAAT-box	CAAT	257	261	4	+	Nicotiana glutinosa
TaGRF3-D	CAAT-box	CAAT	314	318	4	-	Nicotiana glutinosa
TaGRF3-D	CAAT-box	CAAT	333	337	4	+	Nicotiana glutinosa
TaGRF3-D	CAAT-box	CAAAT	384	389	5	+	Pisum sativum	common cis-acting element in promoter and enhancer regions
TaGRF3-D	CAAT-box	CCAAT	585	590	5	-	Arabidopsis thaliana	common cis-acting element in promoter and enhancer regions
TaGRF3-D	CAAT-box	CAAT	591	595	4	-	Nicotiana glutinosa
TaGRF3-D	CAAT-box	CAAAT	636	641	5	-	Pisum sativum	common cis-acting element in promoter and enhancer regions
TaGRF3-D	CAAT-box	CAAT	651	655	4	+	Nicotiana glutinosa
TaGRF3-D	CAAT-box	CCAAT	700	705	5	-	Arabidopsis thaliana	common cis-acting element in promoter and enhancer regions
TaGRF3-D	CAAT-box	CAAAT	717	722	5	+	Pisum sativum	common cis-acting element in promoter and enhancer regions
TaGRF3-D	CAAT-box	CAAT	816	820	4	-	Nicotiana glutinosa
TaGRF3-D	CAAT-box	CAAT	854	858	4	+	Nicotiana glutinosa
TaGRF3-D	CAAT-box	CAAT	922	926	4	-	Nicotiana glutinosa
TaGRF3-D	CAAT-box	CAAAT	959	964	5	-	Pisum sativum	common cis-acting element in promoter and enhancer regions
TaGRF3-D	CAAT-box	CAAT	993	997	4	+	Nicotiana glutinosa
TaGRF3-D	CAAT-box	CAAAT	995	1000	5	-	Pisum sativum	common cis-acting element in promoter and enhancer regions
TaGRF3-D	CAAT-box	CCAAT	1025	1030	5	+	Arabidopsis thaliana	common cis-acting element in promoter and enhancer regions
TaGRF3-D	CAAT-box	CAAT	1026	1030	4	+	Nicotiana glutinosa
TaGRF3-D	CAAT-box	CAAAT	1042	1047	5	-	Pisum sativum	common cis-acting element in promoter and enhancer regions
TaGRF3-D	CAAT-box	CAAAT	1077	1082	5	-	Pisum sativum	common cis-acting element in promoter and enhancer regions
TaGRF3-D	CAAT-box	CAAT	1105	1109	4	-	Nicotiana glutinosa
TaGRF3-D	CAAT-box	CAAAT	1113	1118	5	+	Pisum sativum	common cis-acting element in promoter and enhancer regions
TaGRF3-D	CAAT-box	CAAT	1173	1177	4	+	Nicotiana glutinosa
TaGRF3-D	CAAT-box	CAAAT	1331	1336	5	+	Pisum sativum	common cis-acting element in promoter and enhancer regions
TaGRF3-D	CAAT-box	CAAT	1450	1454	4	-	Nicotiana glutinosa
TaGRF3-D	CAAT-box	CAAAT	1462	1467	5	-	Pisum sativum	common cis-acting element in promoter and enhancer regions
TaGRF3-D	CAAT-box	CAAT	1492	1496	4	-	Nicotiana glutinosa
TaGRF3-D	TCCC-motif	TCTCCCT	149	156	7	-	Spinacia oleracea	part of a light responsive element
TaGRF3-D	LTR	CCGAAA	233	239	6	+	Hordeum vulgare	cis-acting element involved in low-temperature responsiveness
TaGRF3-D	O2-site	GATGATGTGG	574	583	9	+	Zea mays	cis-acting regulatory element involved in zein metabolism regulation
TaGRF3-D	MYB-like sequence	TAACCA	657	663	6	+	Arabidopsis thaliana
TaGRF3-D	TCT-motif	TCTTAC	1218	1224	6	-	Arabidopsis thaliana	part of a light responsive element
TaGRF3-D	TCT-motif	TCTTAC	1266	1272	6	-	Arabidopsis thaliana	part of a light responsive element
TaGRF3-D	CGTCA-motif	CGTCA	358	363	5	-	Hordeum vulgare	cis-acting regulatory element involved in the MeJA-responsiveness
TaGRF3-D	TCA-element	TCAGAAGAGG	393	402	9	-	Brassica oleracea	cis-acting element involved in salicylic acid responsiveness
TaGRF3-D	TCA-element	TCAGAAGAGG	1236	1245	9	+	Brassica oleracea	cis-acting element involved in salicylic acid responsiveness
TaGRF3-D	MYB	TAACCA	657	663	6	+	Arabidopsis thaliana
TaGRF3-D	MYB	CAACCA	1088	1094	6	+	Arabidopsis thaliana
TaGRF3-D	WRE3	CCACCT	140	146	6	-	Pisum sativum
TaGRF3-D	WRE3	CCACCT	1213	1219	6	-	Pisum sativum
TaGRF3-D		motif_sequence	23	27	4	+	organism	short_function
TaGRF3-D		motif_sequence	159	163	4	-	organism	short_function
TaGRF3-D		motif_sequence	164	168	4	-	organism	short_function
TaGRF3-D		motif_sequence	211	215	4	-	organism	short_function
TaGRF3-D		motif_sequence	327	331	4	-	organism	short_function
TaGRF3-D		motif_sequence	394	398	4	+	organism	short_function
TaGRF3-D		motif_sequence	418	422	4	-	organism	short_function
TaGRF3-D		motif_sequence	437	441	4	-	organism	short_function
TaGRF3-D		motif_sequence	493	497	4	-	organism	short_function
TaGRF3-D		motif_sequence	569	573	4	-	organism	short_function
TaGRF3-D		motif_sequence	766	770	4	+	organism	short_function
TaGRF3-D		motif_sequence	768	772	4	-	organism	short_function
TaGRF3-D		motif_sequence	1239	1243	4	-	organism	short_function
TaGRF3-D		motif_sequence	1290	1294	4	-	organism	short_function
TaGRF3-D		motif_sequence	1397	1401	4	+	organism	short_function
TaGRF3-D		motif_sequence	1437	1441	4	+	organism	short_function
TaGRF3-D	MYC	CATGTG	250	256	6	-	Arabidopsis thaliana
TaGRF3-D	MYC	CATGTG	612	618	6	-	Arabidopsis thaliana
TaGRF3-D	MYC	CATTTG	717	723	6	-	Arabidopsis thaliana
TaGRF3-D	MYC	CATTTG	1041	1047	6	+	Arabidopsis thaliana
TaGRF3-D	MYC	CATTTG	1331	1337	6	-	Arabidopsis thaliana
TaGRF3-D	TATA-box	TATAA	205	210	5	-	Arabidopsis thaliana	core promoter element around -30 of transcription start
TaGRF3-D	TATA-box	TATA	206	210	4	+	Arabidopsis thaliana	core promoter element around -30 of transcription start
TaGRF3-D	TATA-box	TATA	919	923	4	-	Arabidopsis thaliana	core promoter element around -30 of transcription start
TaGRF3-D	TATA-box	TATACA	950	956	6	-	Helianthus annuus	core promoter element around -30 of transcription start
TaGRF3-D	TATA-box	TATA	952	956	4	-	Arabidopsis thaliana	core promoter element around -30 of transcription start
TaGRF3-D	TATA-box	TATACA	968	974	6	-	Helianthus annuus	core promoter element around -30 of transcription start
TaGRF3-D	TATA-box	TATA	970	974	4	-	Arabidopsis thaliana	core promoter element around -30 of transcription start
TaGRF3-D	TATA-box	TACAAAA	1011	1018	7	-	Oryza sativa	core promoter element around -30 of transcription start
TaGRF3-D	TATA-box	ATATAT	1431	1437	6	-	Brassica napus	core promoter element around -30 of transcription start
TaGRF3-D	TATA-box	TATATA	1432	1438	6	-	Arabidopsis thaliana	core promoter element around -30 of transcription start
TaGRF3-D	TATA-box	ATATAT	1433	1439	6	-	Brassica napus	core promoter element around -30 of transcription start
TaGRF3-D	TATA-box	TATA	1434	1438	4	-	Arabidopsis thaliana	core promoter element around -30 of transcription start
TaGRF3-D	TGACG-motif	TGACG	358	363	5	+	Hordeum vulgare	cis-acting regulatory element involved in the MeJA-responsiveness
TaGRF4-A	MBS	CAACTG	1082	1088	6	-	Arabidopsis thaliana	MYB binding site involved in drought-inducibility
TaGRF4-A	G-box	TACGTG	430	436	6	-	Arabidopsis thaliana	cis-acting regulatory element involved in light responsiveness
TaGRF4-A	G-box	CACGTG	1432	1438	6	-	Arabidopsis thaliana	cis-acting regulatory element involved in light responsiveness
TaGRF4-A	ACE	GACACGTATG	646	655	9	+	Petroselinum crispum	cis-acting element involved in light responsiveness
TaGRF4-A	as-1	TGACG	71	76	5	-	Arabidopsis thaliana
TaGRF4-A	as-1	TGACG	438	443	5	-	Arabidopsis thaliana
TaGRF4-A	AT~TATA-box	TATATA	170	176	6	+	Arabidopsis thaliana
TaGRF4-A	AT~TATA-box	TATATA	465	471	6	+	Arabidopsis thaliana
TaGRF4-A	ABRE3a	TACGTG	430	436	6	-	Zea mays
TaGRF4-A	W box	TTGACC	289	295	6	-	Arabidopsis thaliana
TaGRF4-A	ABRE	ACGTG	430	435	5	-	Arabidopsis thaliana	cis-acting element involved in the abscisic acid responsiveness
TaGRF4-A	ABRE	ACGTG	1217	1222	5	-	Arabidopsis thaliana	cis-acting element involved in the abscisic acid responsiveness
TaGRF4-A	ABRE	CACGTG	1432	1438	6	-	Arabidopsis thaliana	cis-acting element involved in the abscisic acid responsiveness
TaGRF4-A	ABRE	ACGTG	1433	1438	5	+	Arabidopsis thaliana	cis-acting element involved in the abscisic acid responsiveness
TaGRF4-A	ARE	AAACCA	606	612	6	-	Zea mays	cis-acting regulatory element essential for the anaerobic induction
TaGRF4-A	ARE	AAACCA	1457	1463	6	+	Zea mays	cis-acting regulatory element essential for the anaerobic induction
TaGRF4-A	Myb	TAACTG	146	152	6	+	Arabidopsis thaliana
TaGRF4-A	Myb	CAACTG	1082	1088	6	-	Arabidopsis thaliana
TaGRF4-A	G-Box	CACGTT	1217	1223	6	+	Pisum sativum	cis-acting regulatory element involved in light responsiveness
TaGRF4-A	G-Box	CACGTG	1432	1438	6	-	Pisum sativum	cis-acting regulatory element involved in light responsiveness
TaGRF4-A	TATA-box	ATATAT	169	175	6	+	Brassica napus	core promoter element around -30 of transcription start
TaGRF4-A	TATA-box	TATATA	170	176	6	+	Arabidopsis thaliana	core promoter element around -30 of transcription start
TaGRF4-A	TATA-box	ATATAT	171	177	6	+	Brassica napus	core promoter element around -30 of transcription start
TaGRF4-A	TATA-box	TATA	172	176	4	+	Arabidopsis thaliana	core promoter element around -30 of transcription start
TaGRF4-A	TATA-box	TATATAA	464	471	7	-	Arabidopsis thaliana	core promoter element around -30 of transcription start
TaGRF4-A	TATA-box	TATATA	465	471	6	+	Arabidopsis thaliana	core promoter element around -30 of transcription start
TaGRF4-A	TATA-box	TATA	467	471	4	+	Arabidopsis thaliana	core promoter element around -30 of transcription start
TaGRF4-A	TATA-box	TATA	764	768	4	-	Arabidopsis thaliana	core promoter element around -30 of transcription start
TaGRF4-A	TATA-box	ccTATAAAaa	793	802	9	-	Arabidopsis thaliana	core promoter element around -30 of transcription start
TaGRF4-A	TATA-box	TATAAAA	794	801	7	-	Pisum sativum	core promoter element around -30 of transcription start
TaGRF4-A	TATA-box	TATAAA	795	801	6	-	Helianthus annuus	core promoter element around -30 of transcription start
TaGRF4-A	TATA-box	TATAA	796	801	5	-	Arabidopsis thaliana	core promoter element around -30 of transcription start
TaGRF4-A	TATA-box	TATA	797	801	4	-	Arabidopsis thaliana	core promoter element around -30 of transcription start
TaGRF4-A	TATA-box	TATA	855	859	4	-	Arabidopsis thaliana	core promoter element around -30 of transcription start
TaGRF4-A	TATA-box	TATA	888	892	4	-	Arabidopsis thaliana	core promoter element around -30 of transcription start
TaGRF4-A	TATA-box	ATTATA	1099	1105	6	+	Brassica napus	core promoter element around -30 of transcription start
TaGRF4-A	TATA-box	TATAA	1100	1105	5	-	Arabidopsis thaliana	core promoter element around -30 of transcription start
TaGRF4-A	TATA-box	TATA	1101	1105	4	-	Arabidopsis thaliana	core promoter element around -30 of transcription start
TaGRF4-A	TATA-box	TATACA	1194	1200	6	-	Helianthus annuus	core promoter element around -30 of transcription start
TaGRF4-A	TATA-box	TATA	1196	1200	4	-	Arabidopsis thaliana	core promoter element around -30 of transcription start
TaGRF4-A	TGACG-motif	TGACG	71	76	5	-	Hordeum vulgare	cis-acting regulatory element involved in the MeJA-responsiveness
TaGRF4-A	TGACG-motif	TGACG	438	443	5	-	Hordeum vulgare	cis-acting regulatory element involved in the MeJA-responsiveness
TaGRF4-A	STRE	AGGGG	183	188	5	-	Arabidopsis thaliana
TaGRF4-A	STRE	AGGGG	357	362	5	+	Arabidopsis thaliana
TaGRF4-A	STRE	AGGGG	382	387	5	-	Arabidopsis thaliana
TaGRF4-A	MYB	CAACCA	33	39	6	-	Arabidopsis thaliana
TaGRF4-A	MYB	CAACCA	163	169	6	+	Arabidopsis thaliana
TaGRF4-A	MYB	TAACCA	528	534	6	+	Arabidopsis thaliana
TaGRF4-A	MYB	CAACCA	584	590	6	+	Arabidopsis thaliana
TaGRF4-A	MYB	CAACCA	680	686	6	+	Arabidopsis thaliana
TaGRF4-A	MYB	TAACCA	1035	1041	6	+	Arabidopsis thaliana
TaGRF4-A	TGA-box	TGACGTAA	68	76	8	-	Glycine max	part of an auxin-responsive element
TaGRF4-A	TCA-element	CCATCTTTTT	948	957	9	-	Nicotiana tabacum	cis-acting element involved in salicylic acid responsiveness
TaGRF4-A	TC-rich repeats	GTTTTCTTAC	874	883	9	+	Nicotiana tabacum	cis-acting element involved in defense and stress responsiveness
TaGRF4-A	MRE	AACCTAA	613	620	7	-	Petroselinum crispum	MYB binding site involved in light responsiveness
TaGRF4-A		motif_sequence	444	448	4	-	organism	short_function
TaGRF4-A		motif_sequence	598	602	4	-	organism	short_function
TaGRF4-A		motif_sequence	1443	1447	4	-	organism	short_function
TaGRF4-A		motif_sequence	1492	1496	4	-	organism	short_function
TaGRF4-A	MYC	CAATTG	296	302	6	+	Arabidopsis thaliana
TaGRF4-A	MYC	CATTTG	574	580	6	-	Arabidopsis thaliana
TaGRF4-A	MYC	CATTTG	621	627	6	+	Arabidopsis thaliana
TaGRF4-A	MYC	CATTTG	745	751	6	-	Arabidopsis thaliana
TaGRF4-A	MYC	CATTTG	976	982	6	+	Arabidopsis thaliana
TaGRF4-A	MYC	CATTTG	1438	1444	6	-	Arabidopsis thaliana
TaGRF4-A	GATA-motif	GATAGGA	821	828	7	-	Arabidopsis thaliana	part of a light responsive element
TaGRF4-A	GATA-motif	GATAGGA	1309	1316	7	+	Arabidopsis thaliana	part of a light responsive element
TaGRF4-A	ABRE4	CACGTA	430	436	6	+	Zea mays
TaGRF4-A	CGTCA-motif	CGTCA	71	76	5	+	Hordeum vulgare	cis-acting regulatory element involved in the MeJA-responsiveness
TaGRF4-A	CGTCA-motif	CGTCA	438	443	5	+	Hordeum vulgare	cis-acting regulatory element involved in the MeJA-responsiveness
TaGRF4-A	CAAT-box	CCAAT	31	36	5	-	Arabidopsis thaliana	common cis-acting element in promoter and enhancer regions
TaGRF4-A	CAAT-box	CCAAT	44	49	5	-	Arabidopsis thaliana	common cis-acting element in promoter and enhancer regions
TaGRF4-A	CAAT-box	CAAT	108	112	4	+	Nicotiana glutinosa
TaGRF4-A	CAAT-box	CCAAT	124	129	5	-	Arabidopsis thaliana	common cis-acting element in promoter and enhancer regions
TaGRF4-A	CAAT-box	CAAT	135	139	4	+	Nicotiana glutinosa
TaGRF4-A	CAAT-box	CCAAT	166	171	5	+	Arabidopsis thaliana	common cis-acting element in promoter and enhancer regions
TaGRF4-A	CAAT-box	CAAT	167	171	4	+	Nicotiana glutinosa
TaGRF4-A	CAAT-box	CAAT	217	221	4	+	Nicotiana glutinosa
TaGRF4-A	CAAT-box	CCAAT	261	266	5	-	Arabidopsis thaliana	common cis-acting element in promoter and enhancer regions
TaGRF4-A	CAAT-box	CAAT	283	287	4	-	Nicotiana glutinosa
TaGRF4-A	CAAT-box	CAAT	292	296	4	+	Nicotiana glutinosa
TaGRF4-A	CAAT-box	CAAT	296	300	4	+	Nicotiana glutinosa
TaGRF4-A	CAAT-box	CCAAT	298	303	5	-	Arabidopsis thaliana	common cis-acting element in promoter and enhancer regions
TaGRF4-A	CAAT-box	TGCCAAC	365	372	7	+	Petunia hybrida	common cis-acting element in promoter and enhancer regions
TaGRF4-A	CAAT-box	CAAAT	401	406	5	+	Pisum sativum	common cis-acting element in promoter and enhancer regions
TaGRF4-A	CAAT-box	CAAT	407	411	4	+	Nicotiana glutinosa
TaGRF4-A	CAAT-box	CAAAT	415	420	5	-	Pisum sativum	common cis-acting element in promoter and enhancer regions
TaGRF4-A	CAAT-box	CAAT	520	524	4	-	Nicotiana glutinosa
TaGRF4-A	CAAT-box	CAAAT	574	579	5	+	Pisum sativum	common cis-acting element in promoter and enhancer regions
TaGRF4-A	CAAT-box	CAAAT	622	627	5	-	Pisum sativum	common cis-acting element in promoter and enhancer regions
TaGRF4-A	CAAT-box	CCAAT	712	717	5	+	Arabidopsis thaliana	common cis-acting element in promoter and enhancer regions
TaGRF4-A	CAAT-box	CAAT	713	717	4	+	Nicotiana glutinosa
TaGRF4-A	CAAT-box	CAAAT	745	750	5	+	Pisum sativum	common cis-acting element in promoter and enhancer regions
TaGRF4-A	CAAT-box	CAAT	771	775	4	-	Nicotiana glutinosa
TaGRF4-A	CAAT-box	CAAT	862	866	4	-	Nicotiana glutinosa
TaGRF4-A	CAAT-box	CAAT	915	919	4	+	Nicotiana glutinosa
TaGRF4-A	CAAT-box	CAAT	942	946	4	-	Nicotiana glutinosa
TaGRF4-A	CAAT-box	CAAAT	977	982	5	-	Pisum sativum	common cis-acting element in promoter and enhancer regions
TaGRF4-A	CAAT-box	CAAT	1002	1006	4	-	Nicotiana glutinosa
TaGRF4-A	CAAT-box	CAAAT	1008	1013	5	+	Pisum sativum	common cis-acting element in promoter and enhancer regions
TaGRF4-A	CAAT-box	CAAAT	1050	1055	5	+	Pisum sativum	common cis-acting element in promoter and enhancer regions
TaGRF4-A	CAAT-box	CAAAT	1053	1058	5	-	Pisum sativum	common cis-acting element in promoter and enhancer regions
TaGRF4-A	CAAT-box	CAAT	1074	1078	4	-	Nicotiana glutinosa
TaGRF4-A	CAAT-box	CAAT	1130	1134	4	+	Nicotiana glutinosa
TaGRF4-A	CAAT-box	CAAAT	1273	1278	5	-	Pisum sativum	common cis-acting element in promoter and enhancer regions
TaGRF4-A	CAAT-box	CAAT	1284	1288	4	+	Nicotiana glutinosa
TaGRF4-A	CAAT-box	CAAT	1296	1300	4	+	Nicotiana glutinosa
TaGRF4-A	CAAT-box	CAAT	1377	1381	4	+	Nicotiana glutinosa
TaGRF4-A	CAAT-box	CAAT	1404	1408	4	+	Nicotiana glutinosa
TaGRF4-A	CAAT-box	CAAT	1410	1414	4	-	Nicotiana glutinosa
TaGRF4-A	CAAT-box	CAAAT	1438	1443	5	+	Pisum sativum	common cis-acting element in promoter and enhancer regions
TaGRF4-A	Unnamed__4	CTCC	233	237	4	-	Petroselinum hortense
TaGRF4-A	Unnamed__4	CTCC	265	269	4	-	Petroselinum hortense
TaGRF4-A	Unnamed__4	CTCC	303	307	4	-	Petroselinum hortense
TaGRF4-A	Unnamed__4	CTCC	346	350	4	-	Petroselinum hortense
TaGRF4-A	MYB-like sequence	TAACCA	528	534	6	+	Arabidopsis thaliana
TaGRF4-A	MYB-like sequence	TAACCA	1035	1041	6	+	Arabidopsis thaliana
TaGRF4-A	TCT-motif	TCTTAC	878	884	6	+	Arabidopsis thaliana	part of a light responsive element
TaGRF4-A	Gap-box	CAAATGAA(A/G)A	1438	1447	9	+	Arabidopsis thaliana	part of a light responsive element
TaGRF4-B	WRE3	CCACCT	1075	1081	6	-	Pisum sativum
TaGRF4-B	MYB	CAACCA	267	273	6	-	Arabidopsis thaliana
TaGRF4-B	MYB	CAACAG	290	296	6	-	Arabidopsis thaliana
TaGRF4-B	MYB	CAACCA	294	300	6	-	Arabidopsis thaliana
TaGRF4-B	MYB	CAACAG	1020	1026	6	-	Arabidopsis thaliana
TaGRF4-B	MYC	CATTTG	349	355	6	-	Arabidopsis thaliana
TaGRF4-B	MYC	CATTTG	451	457	6	+	Arabidopsis thaliana
TaGRF4-B	MYC	CATGTG	686	692	6	-	Arabidopsis thaliana
TaGRF4-B	MYC	CATGTG	693	699	6	-	Arabidopsis thaliana
TaGRF4-B	MYC	CATGTG	771	777	6	+	Arabidopsis thaliana
TaGRF4-B	MYC	CATGTG	869	875	6	+	Arabidopsis thaliana
TaGRF4-B	MYC	CAATTG	1335	1341	6	-	Arabidopsis thaliana
TaGRF4-B	MYC	CATGTG	1372	1378	6	-	Arabidopsis thaliana
TaGRF4-B		motif_sequence	13	17	4	+	organism	short_function
TaGRF4-B		motif_sequence	260	264	4	-	organism	short_function
TaGRF4-B		motif_sequence	486	490	4	-	organism	short_function
TaGRF4-B		motif_sequence	669	673	4	-	organism	short_function
TaGRF4-B		motif_sequence	674	678	4	-	organism	short_function
TaGRF4-B		motif_sequence	696	700	4	+	organism	short_function
TaGRF4-B		motif_sequence	704	708	4	-	organism	short_function
TaGRF4-B		motif_sequence	779	783	4	-	organism	short_function
TaGRF4-B		motif_sequence	852	856	4	+	organism	short_function
TaGRF4-B		motif_sequence	870	874	4	+	organism	short_function
TaGRF4-B		motif_sequence	968	972	4	-	organism	short_function
TaGRF4-B		motif_sequence	1244	1248	4	+	organism	short_function
TaGRF4-B		motif_sequence	1256	1260	4	-	organism	short_function
TaGRF4-B		motif_sequence	1480	1484	4	-	organism	short_function
TaGRF4-B	Sp1	GGGCGG	914	920	6	+	Oryza sativa	light responsive element
TaGRF4-B	Sp1	GGGCGG	950	956	6	+	Oryza sativa	light responsive element
TaGRF4-B	Sp1	GGGCGG	1052	1058	6	+	Oryza sativa	light responsive element
TaGRF4-B	Sp1	GGGCGG	1121	1127	6	+	Oryza sativa	light responsive element
TaGRF4-B	TATA-box	TATA	564	568	4	+	Arabidopsis thaliana	core promoter element around -30 of transcription start
TaGRF4-B	TATA-box	TATACA	593	599	6	-	Helianthus annuus	core promoter element around -30 of transcription start
TaGRF4-B	TATA-box	TATA	595	599	4	+	Arabidopsis thaliana	core promoter element around -30 of transcription start
TaGRF4-B	TATA-box	TATA	784	788	4	-	Arabidopsis thaliana	core promoter element around -30 of transcription start
TaGRF4-B	STRE	AGGGG	841	846	5	+	Arabidopsis thaliana
TaGRF4-B	STRE	AGGGG	994	999	5	+	Arabidopsis thaliana
TaGRF4-B	STRE	AGGGG	1060	1065	5	+	Arabidopsis thaliana
TaGRF4-B	STRE	AGGGG	1286	1291	5	+	Arabidopsis thaliana
TaGRF4-B	Box 4	ATTAAT	615	621	6	+	Petroselinum crispum	part of a conserved DNA module involved in light responsiveness
TaGRF4-B	TGACG-motif	TGACG	908	913	5	+	Hordeum vulgare	cis-acting regulatory element involved in the MeJA-responsiveness
TaGRF4-B	LTR	CCGAAA	102	108	6	-	Hordeum vulgare	cis-acting element involved in low-temperature responsiveness
TaGRF4-B	Unnamed__4	CTCC	260	264	4	-	Petroselinum hortense
TaGRF4-B	Unnamed__4	CTCC	462	466	4	-	Petroselinum hortense
TaGRF4-B	Unnamed__4	CTCC	480	484	4	-	Petroselinum hortense
TaGRF4-B	Unnamed__4	CTCC	766	770	4	-	Petroselinum hortense
TaGRF4-B	Unnamed__4	CTCC	839	843	4	-	Petroselinum hortense
TaGRF4-B	Unnamed__4	CTCC	954	958	4	-	Petroselinum hortense
TaGRF4-B	Unnamed__4	CTCC	974	978	4	-	Petroselinum hortense
TaGRF4-B	Unnamed__4	CTCC	1007	1011	4	-	Petroselinum hortense
TaGRF4-B	Unnamed__4	CTCC	1142	1146	4	-	Petroselinum hortense
TaGRF4-B	Unnamed__4	CTCC	1154	1158	4	-	Petroselinum hortense
TaGRF4-B	Unnamed__4	CTCC	1166	1170	4	-	Petroselinum hortense
TaGRF4-B	Unnamed__4	CTCC	1472	1476	4	+	Petroselinum hortense
TaGRF4-B	Unnamed__4	CTCC	1480	1484	4	-	Petroselinum hortense
TaGRF4-B	CAAT-box	CAAT	200	204	4	-	Nicotiana glutinosa
TaGRF4-B	CAAT-box	CAAT	237	241	4	-	Nicotiana glutinosa
TaGRF4-B	CAAT-box	CAACCAACTCC	262	272	10	-	Arabidopsis thaliana	common cis-acting element in promoter and enhancer regions
TaGRF4-B	CAAT-box	CAAT	305	309	4	+	Nicotiana glutinosa
TaGRF4-B	CAAT-box	CAAAT	349	354	5	+	Pisum sativum	common cis-acting element in promoter and enhancer regions
TaGRF4-B	CAAT-box	CAAAT	452	457	5	-	Pisum sativum	common cis-acting element in promoter and enhancer regions
TaGRF4-B	CAAT-box	CAAAT	619	624	5	-	Pisum sativum	common cis-acting element in promoter and enhancer regions
TaGRF4-B	CAAT-box	CAAAT	712	717	5	-	Pisum sativum	common cis-acting element in promoter and enhancer regions
TaGRF4-B	CAAT-box	TGCCAAC	1196	1203	7	+	Petunia hybrida	common cis-acting element in promoter and enhancer regions
TaGRF4-B	CAAT-box	CCAAT	1274	1279	5	-	Arabidopsis thaliana	common cis-acting element in promoter and enhancer regions
TaGRF4-B	CAAT-box	CCAAT	1334	1339	5	+	Arabidopsis thaliana	common cis-acting element in promoter and enhancer regions
TaGRF4-B	CAAT-box	CAAT	1335	1339	4	+	Nicotiana glutinosa
TaGRF4-B	CAAT-box	CCAAT	1337	1342	5	-	Arabidopsis thaliana	common cis-acting element in promoter and enhancer regions
TaGRF4-B	CAAT-box	CCAAT	1351	1356	5	-	Arabidopsis thaliana	common cis-acting element in promoter and enhancer regions
TaGRF4-B	CAAT-box	CAAAT	1404	1409	5	+	Pisum sativum	common cis-acting element in promoter and enhancer regions
TaGRF4-B	CAAT-box	CCAAT	1436	1441	5	-	Arabidopsis thaliana	common cis-acting element in promoter and enhancer regions
TaGRF4-B	Myb-binding site	CAACAG	290	296	6	-	Nicotiana tabacum
TaGRF4-B	Myb-binding site	CAACAG	1020	1026	6	-	Nicotiana tabacum
TaGRF4-B	ABRE4	CACGTA	1038	1044	6	-	Zea mays
TaGRF4-B	CGTCA-motif	CGTCA	908	913	5	-	Hordeum vulgare	cis-acting regulatory element involved in the MeJA-responsiveness
TaGRF4-B	A-box	CCGTCC	899	905	6	-	Petroselinum crispum	cis-acting regulatory element
TaGRF4-B	CAT-box	GCCACT	1322	1328	6	+	Arabidopsis thaliana	cis-acting regulatory element related to meristem expression
TaGRF4-B	GARE-motif	TCTGTTG	289	296	7	+	Brassica oleracea	gibberellin-responsive element
TaGRF4-B	Unnamed__2	CCCCGG	946	952	6	-	Zea mays
TaGRF4-B	Unnamed__2	CCCCGG	1138	1144	6	+	Zea mays
TaGRF4-B	RY-element	CATGCATG	509	517	8	+	Helianthus annuus	cis-acting regulatory element involved in seed-specific regulation
TaGRF4-B	G-box	CACGAC	721	727	6	-	Zea mays	cis-acting regulatory element involved in light responsiveness
TaGRF4-B	G-box	CACGTC	742	748	6	-	Zea mays	cis-acting regulatory element involved in light responsiveness
TaGRF4-B	G-box	TACGTG	1038	1044	6	+	Arabidopsis thaliana	cis-acting regulatory element involved in light responsiveness
TaGRF4-B	CARE	CAACTCAC	1341	1349	8	-	Oryza sativa
TaGRF4-B	GT1-motif	GGTTAA	130	136	6	+	Arabidopsis thaliana	light responsive element
TaGRF4-B	CCAAT-box	CAACGG	938	944	6	+	Hordeum vulgare	MYBHv1 binding site
TaGRF4-B	CCAAT-box	CAACGG	1088	1094	6	+	Hordeum vulgare	MYBHv1 binding site
TaGRF4-B	CCAAT-box	CAACGG	1234	1240	6	+	Hordeum vulgare	MYBHv1 binding site
TaGRF4-B	DRE core	GCCGAC	739	745	6	+	Arabidopsis thaliana
TaGRF4-B	WUN-motif	AAATTACT	708	716	8	-	Nicotiana glutinosa
TaGRF4-B	ARE	AAACCA	1395	1401	6	-	Zea mays	cis-acting regulatory element essential for the anaerobic induction
TaGRF4-B	ABRE	ACGTG	743	748	5	+	Arabidopsis thaliana	cis-acting element involved in the abscisic acid responsiveness
TaGRF4-B	ABRE	CGTACGTGCA	1036	1045	9	+	Hordeum vulgare	cis-acting element involved in the abscisic acid responsiveness
TaGRF4-B	ABRE	ACGTG	1039	1044	5	+	Arabidopsis thaliana	cis-acting element involved in the abscisic acid responsiveness
TaGRF4-B	ABRE	CGCACGTGTC	1183	1192	9	-	Hordeum vulgare	cis-acting element involved in the abscisic acid responsiveness
TaGRF4-B	DRE1	ACCGAGA	731	738	7	-	Zea mays
TaGRF4-B	CCGTCC-box	CCGTCC	899	905	6	-	Petroselinum hortense
TaGRF4-B	MYB recognition site	CCGTTG	938	944	6	-	Arabidopsis thaliana
TaGRF4-B	MYB recognition site	CCGTTG	1088	1094	6	-	Arabidopsis thaliana
TaGRF4-B	MYB recognition site	CCGTTG	1234	1240	6	-	Arabidopsis thaliana
TaGRF4-B	CCGTCC motif	CCGTCC	899	905	6	-	Nicotiana tabacum
TaGRF4-B	as-1	TGACG	908	913	5	+	Arabidopsis thaliana
TaGRF4-B	Unnamed__1	CGTGG	30	35	5	+	Zea mays
TaGRF4-B	Unnamed__1	CGTGG	744	749	5	+	Zea mays
TaGRF4-B	Unnamed__1	GCCACGTGGC	1322	1331	9	-	Petunia sp.
TaGRF4-B	W box	TTGACC	1401	1407	6	-	Arabidopsis thaliana
TaGRF4-B	GC-motif	CCCCCG	947	953	6	-	Zea mays	enhancer-like element involved in anoxic specific inducibility
TaGRF4-B	ABRE3a	TACGTG	1038	1044	6	+	Zea mays
TaGRF4-D	RY-element	CATGCATG	242	250	8	+	Helianthus annuus	cis-acting regulatory element involved in seed-specific regulation
TaGRF4-D	G-box	CACGTC	57	63	6	-	Zea mays	cis-acting regulatory element involved in light responsiveness
TaGRF4-D	G-box	CACGTC	1202	1208	6	+	Zea mays	cis-acting regulatory element involved in light responsiveness
TaGRF4-D	CCAAT-box	CAACGG	1228	1234	6	+	Hordeum vulgare	MYBHv1 binding site
TaGRF4-D	AuxRR-core	GGTCCAT	504	511	7	-	Nicotiana tabacum	cis-acting regulatory element involved in auxin responsiveness
TaGRF4-D	CAT-box	GCCACT	291	297	6	-	Arabidopsis thaliana	cis-acting regulatory element related to meristem expression
TaGRF4-D	as-1	TGACG	56	61	5	+	Arabidopsis thaliana
TaGRF4-D	as-1	TGACG	1173	1178	5	+	Arabidopsis thaliana
TaGRF4-D	as-1	TGACG	1204	1209	5	-	Arabidopsis thaliana
TaGRF4-D	Unnamed__1	CGTGG	610	615	5	+	Zea mays
TaGRF4-D	Unnamed__1	CGTGG	912	917	5	+	Zea mays
TaGRF4-D	Unnamed__1	CGTGG	1201	1206	5	-	Zea mays
TaGRF4-D	Unnamed__1	CGTGG	1284	1289	5	-	Zea mays
TaGRF4-D	Unnamed__1	CGTGG	1494	1499	5	-	Zea mays
TaGRF4-D	W box	TTGACC	471	477	6	-	Arabidopsis thaliana
TaGRF4-D	DRE core	GCCGAC	421	427	6	+	Arabidopsis thaliana
TaGRF4-D	DRE core	GCCGAC	634	640	6	+	Arabidopsis thaliana
TaGRF4-D	DRE core	GCCGAC	775	781	6	+	Arabidopsis thaliana
TaGRF4-D	WUN-motif	TTATTACAT	202	211	9	+	Nicotiana glutinosa
TaGRF4-D	Myb	TAACTG	1207	1213	6	-	Arabidopsis thaliana
TaGRF4-D	Myb	TAACTG	1353	1359	6	-	Arabidopsis thaliana
TaGRF4-D	ABRE	ACGTG	58	63	5	+	Arabidopsis thaliana	cis-acting element involved in the abscisic acid responsiveness
TaGRF4-D	ABRE	ACGTG	911	916	5	+	Arabidopsis thaliana	cis-acting element involved in the abscisic acid responsiveness
TaGRF4-D	ABRE	ACGTG	1202	1207	5	-	Arabidopsis thaliana	cis-acting element involved in the abscisic acid responsiveness
TaGRF4-D	ARE	AAACCA	223	229	6	+	Zea mays	cis-acting regulatory element essential for the anaerobic induction
TaGRF4-D	ARE	AAACCA	1332	1338	6	+	Zea mays	cis-acting regulatory element essential for the anaerobic induction
TaGRF4-D	ARE	AAACCA	1343	1349	6	-	Zea mays	cis-acting regulatory element essential for the anaerobic induction
TaGRF4-D	MYB recognition site	CCGTTG	1228	1234	6	-	Arabidopsis thaliana
TaGRF4-D	G-Box	CACGTT	910	916	6	-	Pisum sativum	cis-acting regulatory element involved in light responsiveness
TaGRF4-D	I-box	AGATAAGG	101	109	8	-	Triticum aestivum	part of a light responsive element
TaGRF4-D	I-box	TGATAATGT	1113	1122	9	-	Solanum tuberosum	part of a light responsive element
TaGRF4-D	TGA-element	AACGAC	303	309	6	+	Brassica oleracea	auxin-responsive element
TaGRF4-D	TATA-box	ATTATA	119	125	6	+	Brassica napus	core promoter element around -30 of transcription start
TaGRF4-D	TATA-box	TATAA	120	125	5	-	Arabidopsis thaliana	core promoter element around -30 of transcription start
TaGRF4-D	TATA-box	TATA	121	125	4	+	Arabidopsis thaliana	core promoter element around -30 of transcription start
TaGRF4-D	TATA-box	TATAA	1210	1215	5	-	Arabidopsis thaliana	core promoter element around -30 of transcription start
TaGRF4-D	TATA-box	TATA	1211	1215	4	-	Arabidopsis thaliana	core promoter element around -30 of transcription start
TaGRF4-D	TATA-box	TATA	1444	1448	4	-	Arabidopsis thaliana	core promoter element around -30 of transcription start
TaGRF4-D	TGACG-motif	TGACG	56	61	5	+	Hordeum vulgare	cis-acting regulatory element involved in the MeJA-responsiveness
TaGRF4-D	TGACG-motif	TGACG	1173	1178	5	+	Hordeum vulgare	cis-acting regulatory element involved in the MeJA-responsiveness
TaGRF4-D	TGACG-motif	TGACG	1204	1209	5	-	Hordeum vulgare	cis-acting regulatory element involved in the MeJA-responsiveness
TaGRF4-D	Box 4	ATTAAT	640	646	6	+	Petroselinum crispum	part of a conserved DNA module involved in light responsiveness
TaGRF4-D	Box 4	ATTAAT	651	657	6	+	Petroselinum crispum	part of a conserved DNA module involved in light responsiveness
TaGRF4-D	TCA	TCATCTTCAT	103	112	9	+	Pisum sativum
TaGRF4-D	WRE3	CCACCT	226	232	6	+	Pisum sativum
TaGRF4-D	MYB	CAACCA	976	982	6	+	Arabidopsis thaliana
TaGRF4-D	MYB	TAACCA	1198	1204	6	+	Arabidopsis thaliana
TaGRF4-D	MYB	CAACCA	1410	1416	6	-	Arabidopsis thaliana
TaGRF4-D	MYC	CATTTG	125	131	6	-	Arabidopsis thaliana
TaGRF4-D		motif_sequence	36	40	4	+	organism	short_function
TaGRF4-D		motif_sequence	75	79	4	-	organism	short_function
TaGRF4-D		motif_sequence	105	109	4	+	organism	short_function
TaGRF4-D		motif_sequence	128	132	4	+	organism	short_function
TaGRF4-D		motif_sequence	279	283	4	+	organism	short_function
TaGRF4-D		motif_sequence	548	552	4	-	organism	short_function
TaGRF4-D		motif_sequence	981	985	4	+	organism	short_function
TaGRF4-D		motif_sequence	1134	1138	4	+	organism	short_function
TaGRF4-D		motif_sequence	1477	1481	4	-	organism	short_function
TaGRF4-D	CGTCA-motif	CGTCA	56	61	5	-	Hordeum vulgare	cis-acting regulatory element involved in the MeJA-responsiveness
TaGRF4-D	CGTCA-motif	CGTCA	1173	1178	5	-	Hordeum vulgare	cis-acting regulatory element involved in the MeJA-responsiveness
TaGRF4-D	CGTCA-motif	CGTCA	1204	1209	5	+	Hordeum vulgare	cis-acting regulatory element involved in the MeJA-responsiveness
TaGRF4-D	LTR	CCGAAA	1020	1026	6	+	Hordeum vulgare	cis-acting element involved in low-temperature responsiveness
TaGRF4-D	LTR	CCGAAA	1359	1365	6	-	Hordeum vulgare	cis-acting element involved in low-temperature responsiveness
TaGRF4-D	Unnamed__4	CTCC	92	96	4	+	Petroselinum hortense
TaGRF4-D	Unnamed__4	CTCC	316	320	4	-	Petroselinum hortense
TaGRF4-D	Unnamed__4	CTCC	361	365	4	-	Petroselinum hortense
TaGRF4-D	Unnamed__4	CTCC	364	368	4	-	Petroselinum hortense
TaGRF4-D	Unnamed__4	CTCC	367	371	4	-	Petroselinum hortense
TaGRF4-D	Unnamed__4	CTCC	388	392	4	-	Petroselinum hortense
TaGRF4-D	Unnamed__4	CTCC	559	563	4	+	Petroselinum hortense
TaGRF4-D	Unnamed__4	CTCC	915	919	4	-	Petroselinum hortense
TaGRF4-D	Unnamed__4	CTCC	951	955	4	+	Petroselinum hortense
TaGRF4-D	Unnamed__4	CTCC	989	993	4	+	Petroselinum hortense
TaGRF4-D	Unnamed__4	CTCC	1159	1163	4	-	Petroselinum hortense
TaGRF4-D	Unnamed__4	CTCC	1273	1277	4	+	Petroselinum hortense
TaGRF4-D	Unnamed__4	CTCC	1477	1481	4	-	Petroselinum hortense
TaGRF4-D	Unnamed__4	CTCC	1492	1496	4	+	Petroselinum hortense
TaGRF4-D	CAAT-box	CAAAT	125	130	5	+	Pisum sativum	common cis-acting element in promoter and enhancer regions
TaGRF4-D	CAAT-box	CAAT	144	148	4	+	Nicotiana glutinosa
TaGRF4-D	CAAT-box	CAAAT	234	239	5	+	Pisum sativum	common cis-acting element in promoter and enhancer regions
TaGRF4-D	CAAT-box	CCAAT	407	412	5	-	Arabidopsis thaliana	common cis-acting element in promoter and enhancer regions
TaGRF4-D	CAAT-box	CAAT	474	478	4	+	Nicotiana glutinosa
TaGRF4-D	CAAT-box	CAAAT	676	681	5	-	Pisum sativum	common cis-acting element in promoter and enhancer regions
TaGRF4-D	CAAT-box	CAAT	824	828	4	-	Nicotiana glutinosa
TaGRF4-D	CAAT-box	CCAAT	936	941	5	-	Arabidopsis thaliana	common cis-acting element in promoter and enhancer regions
TaGRF4-D	CAAT-box	CAAT	999	1003	4	+	Nicotiana glutinosa
TaGRF4-D	CAAT-box	CAAT	1006	1010	4	+	Nicotiana glutinosa
TaGRF4-D	CAAT-box	CCAAT	1025	1030	5	-	Arabidopsis thaliana	common cis-acting element in promoter and enhancer regions
TaGRF4-D	CAAT-box	CAAT	1049	1053	4	-	Nicotiana glutinosa
TaGRF4-D	CAAT-box	CAAT	1105	1109	4	+	Nicotiana glutinosa
TaGRF4-D	CAAT-box	CAAT	1132	1136	4	+	Nicotiana glutinosa
TaGRF4-D	CAAT-box	CAAT	1240	1244	4	+	Nicotiana glutinosa
TaGRF4-D	CAAT-box	CAAAT	1326	1331	5	-	Pisum sativum	common cis-acting element in promoter and enhancer regions
TaGRF4-D	CAAT-box	CAAT	1340	1344	4	+	Nicotiana glutinosa
TaGRF4-D	MYB-like sequence	TAACCA	1198	1204	6	+	Arabidopsis thaliana
TaGRF5-B	GATA-motif	GATAGGG	11	18	7	+	Pisum sativum	part of a light responsive element
TaGRF5-B	CGTCA-motif	CGTCA	58	63	5	-	Hordeum vulgare	cis-acting regulatory element involved in the MeJA-responsiveness
TaGRF5-B	CGTCA-motif	CGTCA	178	183	5	+	Hordeum vulgare	cis-acting regulatory element involved in the MeJA-responsiveness
TaGRF5-B	CGTCA-motif	CGTCA	503	508	5	+	Hordeum vulgare	cis-acting regulatory element involved in the MeJA-responsiveness
TaGRF5-B	CGTCA-motif	CGTCA	775	780	5	-	Hordeum vulgare	cis-acting regulatory element involved in the MeJA-responsiveness
TaGRF5-B	CGTCA-motif	CGTCA	778	783	5	+	Hordeum vulgare	cis-acting regulatory element involved in the MeJA-responsiveness
TaGRF5-B	CGTCA-motif	CGTCA	859	864	5	-	Hordeum vulgare	cis-acting regulatory element involved in the MeJA-responsiveness
TaGRF5-B	CGTCA-motif	CGTCA	1355	1360	5	+	Hordeum vulgare	cis-acting regulatory element involved in the MeJA-responsiveness
TaGRF5-B	P-box	CCTTTTG	827	834	7	-	Oryza sativa	gibberellin-responsive element
TaGRF5-B	Unnamed__4	CTCC	212	216	4	+	Petroselinum hortense
TaGRF5-B	Unnamed__4	CTCC	241	245	4	-	Petroselinum hortense
TaGRF5-B	Unnamed__4	CTCC	398	402	4	+	Petroselinum hortense
TaGRF5-B	Unnamed__4	CTCC	408	412	4	-	Petroselinum hortense
TaGRF5-B	Unnamed__4	CTCC	601	605	4	+	Petroselinum hortense
TaGRF5-B	Unnamed__4	CTCC	645	649	4	+	Petroselinum hortense
TaGRF5-B	Unnamed__4	CTCC	701	705	4	+	Petroselinum hortense
TaGRF5-B	Unnamed__4	CTCC	756	760	4	-	Petroselinum hortense
TaGRF5-B	Unnamed__4	CTCC	839	843	4	-	Petroselinum hortense
TaGRF5-B	Unnamed__4	CTCC	842	846	4	-	Petroselinum hortense
TaGRF5-B	Unnamed__4	CTCC	957	961	4	+	Petroselinum hortense
TaGRF5-B	Unnamed__4	CTCC	1189	1193	4	+	Petroselinum hortense
TaGRF5-B	Unnamed__4	CTCC	1230	1234	4	-	Petroselinum hortense
TaGRF5-B	Unnamed__4	CTCC	1314	1318	4	-	Petroselinum hortense
TaGRF5-B	CAAT-box	CAAT	85	89	4	-	Nicotiana glutinosa
TaGRF5-B	CAAT-box	CAAAT	181	186	5	+	Pisum sativum	common cis-acting element in promoter and enhancer regions
TaGRF5-B	CAAT-box	CCAAT	284	289	5	-	Arabidopsis thaliana	common cis-acting element in promoter and enhancer regions
TaGRF5-B	CAAT-box	CCAAT	386	391	5	+	Arabidopsis thaliana	common cis-acting element in promoter and enhancer regions
TaGRF5-B	CAAT-box	CAAT	387	391	4	+	Nicotiana glutinosa
TaGRF5-B	CAAT-box	CAAT	469	473	4	-	Nicotiana glutinosa
TaGRF5-B	CAAT-box	CCAAT	473	478	5	+	Arabidopsis thaliana	common cis-acting element in promoter and enhancer regions
TaGRF5-B	CAAT-box	CAAT	474	478	4	+	Nicotiana glutinosa
TaGRF5-B	CAAT-box	CAAT	498	502	4	+	Nicotiana glutinosa
TaGRF5-B	CAAT-box	CAAT	575	579	4	+	Nicotiana glutinosa
TaGRF5-B	CAAT-box	CAAT	691	695	4	+	Nicotiana glutinosa
TaGRF5-B	CAAT-box	CCAAT	836	841	5	-	Arabidopsis thaliana	common cis-acting element in promoter and enhancer regions
TaGRF5-B	CAAT-box	CAAAT	938	943	5	+	Pisum sativum	common cis-acting element in promoter and enhancer regions
TaGRF5-B	CAAT-box	CCAAT	960	965	5	+	Arabidopsis thaliana	common cis-acting element in promoter and enhancer regions
TaGRF5-B	CAAT-box	CAAT	961	965	4	+	Nicotiana glutinosa
TaGRF5-B	CAAT-box	CAAT	1052	1056	4	+	Nicotiana glutinosa
TaGRF5-B	CAAT-box	CAAT	1073	1077	4	-	Nicotiana glutinosa
TaGRF5-B	CAAT-box	CAAAT	1088	1093	5	-	Pisum sativum	common cis-acting element in promoter and enhancer regions
TaGRF5-B	CAAT-box	CAAAT	1108	1113	5	-	Pisum sativum	common cis-acting element in promoter and enhancer regions
TaGRF5-B	CAAT-box	CAAAT	1125	1130	5	+	Pisum sativum	common cis-acting element in promoter and enhancer regions
TaGRF5-B	CAAT-box	CAAAT	1201	1206	5	+	Pisum sativum	common cis-acting element in promoter and enhancer regions
TaGRF5-B	CAAT-box	CAAT	1215	1219	4	+	Nicotiana glutinosa
TaGRF5-B	CAAT-box	CAAAT	1221	1226	5	-	Pisum sativum	common cis-acting element in promoter and enhancer regions
TaGRF5-B	dOCT	CTCGGATC	789	797	8	-	Zea mays
TaGRF5-B	O2-site	GATGACATGG	516	525	9	-	Zea mays	cis-acting regulatory element involved in zein metabolism regulation
TaGRF5-B	MYB-like sequence	TAACCA	1403	1409	6	+	Arabidopsis thaliana
TaGRF5-B	TATA-box	TATA	617	621	4	+	Arabidopsis thaliana	core promoter element around -30 of transcription start
TaGRF5-B	TATA-box	TACAAAA	705	712	7	+	Oryza sativa	core promoter element around -30 of transcription start
TaGRF5-B	TATA-box	ATTATA	1019	1025	6	+	Brassica napus	core promoter element around -30 of transcription start
TaGRF5-B	TATA-box	TATAA	1020	1025	5	-	Arabidopsis thaliana	core promoter element around -30 of transcription start
TaGRF5-B	TATA-box	TATA	1021	1025	4	-	Arabidopsis thaliana	core promoter element around -30 of transcription start
TaGRF5-B	TATA-box	TATAAAA	1077	1084	7	-	Pisum sativum	core promoter element around -30 of transcription start
TaGRF5-B	TATA-box	TATAAA	1078	1084	6	-	Helianthus annuus	core promoter element around -30 of transcription start
TaGRF5-B	TATA-box	TATAA	1079	1084	5	-	Arabidopsis thaliana	core promoter element around -30 of transcription start
TaGRF5-B	TATA-box	TATA	1080	1084	4	-	Arabidopsis thaliana	core promoter element around -30 of transcription start
TaGRF5-B	TATA-box	taTATAAAtc	1243	1252	9	-	Arabidopsis thaliana	core promoter element around -30 of transcription start
TaGRF5-B	TATA-box	TATAAAT	1244	1251	7	-	Brassica juncea	core promoter element around -30 of transcription start
TaGRF5-B	TATA-box	TATAAA	1245	1251	6	-	Helianthus annuus	core promoter element around -30 of transcription start
TaGRF5-B	TATA-box	TATATAA	1246	1253	7	-	Arabidopsis thaliana	core promoter element around -30 of transcription start
TaGRF5-B	TATA-box	TATATA	1247	1253	6	-	Arabidopsis thaliana	core promoter element around -30 of transcription start
TaGRF5-B	TATA-box	TATA	1249	1253	4	-	Arabidopsis thaliana	core promoter element around -30 of transcription start
TaGRF5-B	TATA-box	ATATAA	1450	1456	6	+	Brassica oleracea	core promoter element around -30 of transcription start
TaGRF5-B	TATA-box	TATA	1451	1455	4	-	Arabidopsis thaliana	core promoter element around -30 of transcription start
TaGRF5-B	TGA-element	AACGAC	527	533	6	+	Brassica oleracea	auxin-responsive element
TaGRF5-B	STRE	AGGGG	14	19	5	+	Arabidopsis thaliana
TaGRF5-B	STRE	AGGGG	35	40	5	-	Arabidopsis thaliana
TaGRF5-B	STRE	AGGGG	400	405	5	-	Arabidopsis thaliana
TaGRF5-B	STRE	AGGGG	831	836	5	+	Arabidopsis thaliana
TaGRF5-B	STRE	AGGGG	1094	1099	5	-	Arabidopsis thaliana
TaGRF5-B	STRE	AGGGG	1254	1259	5	+	Arabidopsis thaliana
TaGRF5-B	STRE	AGGGG	1316	1321	5	+	Arabidopsis thaliana
TaGRF5-B	STRE	AGGGG	1339	1344	5	+	Arabidopsis thaliana
TaGRF5-B	Box 4	ATTAAT	1217	1223	6	-	Petroselinum crispum	part of a conserved DNA module involved in light responsiveness
TaGRF5-B	TGACG-motif	TGACG	58	63	5	+	Hordeum vulgare	cis-acting regulatory element involved in the MeJA-responsiveness
TaGRF5-B	TGACG-motif	TGACG	178	183	5	-	Hordeum vulgare	cis-acting regulatory element involved in the MeJA-responsiveness
TaGRF5-B	TGACG-motif	TGACG	503	508	5	-	Hordeum vulgare	cis-acting regulatory element involved in the MeJA-responsiveness
TaGRF5-B	TGACG-motif	TGACG	775	780	5	+	Hordeum vulgare	cis-acting regulatory element involved in the MeJA-responsiveness
TaGRF5-B	TGACG-motif	TGACG	778	783	5	-	Hordeum vulgare	cis-acting regulatory element involved in the MeJA-responsiveness
TaGRF5-B	TGACG-motif	TGACG	859	864	5	+	Hordeum vulgare	cis-acting regulatory element involved in the MeJA-responsiveness
TaGRF5-B	TGACG-motif	TGACG	1355	1360	5	-	Hordeum vulgare	cis-acting regulatory element involved in the MeJA-responsiveness
TaGRF5-B	MYB	CAACCA	655	661	6	+	Arabidopsis thaliana
TaGRF5-B	MYB	CAACCA	724	730	6	+	Arabidopsis thaliana
TaGRF5-B	MYB	TAACCA	1403	1409	6	+	Arabidopsis thaliana
TaGRF5-B	WRE3	CCACCT	193	199	6	+	Pisum sativum
TaGRF5-B	WRE3	CCACCT	597	603	6	+	Pisum sativum
TaGRF5-B	WRE3	CCACCT	1130	1136	6	+	Pisum sativum
TaGRF5-B		motif_sequence	53	57	4	-	organism	short_function
TaGRF5-B		motif_sequence	392	396	4	+	organism	short_function
TaGRF5-B		motif_sequence	476	480	4	+	organism	short_function
TaGRF5-B		motif_sequence	562	566	4	+	organism	short_function
TaGRF5-B		motif_sequence	621	625	4	-	organism	short_function
TaGRF5-B		motif_sequence	756	760	4	-	organism	short_function
TaGRF5-B		motif_sequence	761	765	4	-	organism	short_function
TaGRF5-B		motif_sequence	842	846	4	-	organism	short_function
TaGRF5-B		motif_sequence	913	917	4	+	organism	short_function
TaGRF5-B		motif_sequence	1015	1019	4	-	organism	short_function
TaGRF5-B		motif_sequence	1302	1306	4	+	organism	short_function
TaGRF5-B		motif_sequence	1391	1395	4	+	organism	short_function
TaGRF5-B	MYC	CATGTG	561	567	6	+	Arabidopsis thaliana
TaGRF5-B	as-1	TGACG	58	63	5	+	Arabidopsis thaliana
TaGRF5-B	as-1	TGACG	178	183	5	-	Arabidopsis thaliana
TaGRF5-B	as-1	TGACG	503	508	5	-	Arabidopsis thaliana
TaGRF5-B	as-1	TGACG	775	780	5	+	Arabidopsis thaliana
TaGRF5-B	as-1	TGACG	778	783	5	-	Arabidopsis thaliana
TaGRF5-B	as-1	TGACG	859	864	5	+	Arabidopsis thaliana
TaGRF5-B	as-1	TGACG	1355	1360	5	-	Arabidopsis thaliana
TaGRF5-B	AT~TATA-box	TATATAAA	1245	1253	8	-	Arabidopsis thaliana
TaGRF5-B	AT~TATA-box	TATATA	1247	1253	6	-	Arabidopsis thaliana
TaGRF5-B	GC-motif	CCCCCG	256	262	6	-	Zea mays	enhancer-like element involved in anoxic specific inducibility
TaGRF5-B	Unnamed__1	CGTGG	555	560	5	-	Zea mays
TaGRF5-B	W box	TTGACC	1090	1096	6	+	Arabidopsis thaliana
TaGRF5-B	ABRE	AACCCGG	799	806	7	+	Arabidopsis thaliana	cis-acting element involved in the abscisic acid responsiveness
TaGRF5-B	MSA-like	(T/C)C(T/C)AACGG(T/C)(T/C)A	629	637.5	8.5	-	Catharanthus roseus	cis-acting element involved in cell cycle regulation
TaGRF5-B	Myb	CAACTG	350	356	6	+	Arabidopsis thaliana
TaGRF5-B	Myb	TAACTG	685	691	6	-	Arabidopsis thaliana
TaGRF5-B	Myb	TAACTG	1183	1189	6	+	Arabidopsis thaliana
TaGRF5-B	MYB recognition site	CCGTTG	632	638	6	+	Arabidopsis thaliana
TaGRF5-B	MBS	CAACTG	350	356	6	+	Arabidopsis thaliana	MYB binding site involved in drought-inducibility
TaGRF5-B	Unnamed__2	CCCCGG	255	261	6	-	Zea mays
TaGRF5-B	CCAAT-box	CAACGG	632	638	6	-	Hordeum vulgare	MYBHv1 binding site
TaGRF5-B	G-box	CACGAC	556	562	6	+	Zea mays	cis-acting regulatory element involved in light responsiveness
TaGRF5-B	GT1-motif	GGTTAA	1402	1408	6	-	Arabidopsis thaliana	light responsive element
TaGRF5-B	AE-box	AGAAACTT	943	951	8	+	Arabidopsis thaliana	part of a module for light response
TaGRF5-B	AE-box	AGAAACAA	1047	1055	8	+	Arabidopsis thaliana	part of a module for light response
TaGRF6-A	MYB recognition site	CCGTTG	1360	1366	6	+	Arabidopsis thaliana
TaGRF6-A	I-box	atGATAAGGTC	920	930	10	+	Helianthus annuus	part of a light responsive element
TaGRF6-A	Myb	CAACTG	678	684	6	-	Arabidopsis thaliana
TaGRF6-A	Myb	TAACTG	806	812	6	-	Arabidopsis thaliana
TaGRF6-A	WUN-motif	AAATTTCTT	951	960	9	+	Nicotiana glutinosa
TaGRF6-A	WUN-motif	AAATTTCCT	1376	1385	9	+	Brassica oleracea	wound-responsive element
TaGRF6-A	WUN-motif	AAATTTCTT	1487	1496	9	-	Nicotiana glutinosa
TaGRF6-A	ABRE	ACGTG	994	999	5	+	Arabidopsis thaliana	cis-acting element involved in the abscisic acid responsiveness
TaGRF6-A	ARE	AAACCA	850	856	6	+	Zea mays	cis-acting regulatory element essential for the anaerobic induction
TaGRF6-A	ARE	AAACCA	1193	1199	6	-	Zea mays	cis-acting regulatory element essential for the anaerobic induction
TaGRF6-A	Unnamed__1	CGTGG	995	1000	5	+	Zea mays
TaGRF6-A	W box	TTGACC	1244	1250	6	-	Arabidopsis thaliana
TaGRF6-A	ABRE3a	TACGTG	993	999	6	+	Zea mays
TaGRF6-A	as-1	TGACG	108	113	5	+	Arabidopsis thaliana
TaGRF6-A	as-1	TGACG	191	196	5	-	Arabidopsis thaliana
TaGRF6-A	3-AF1 binding site	TAAGAGAGGAA	1255	1265	10	-	Solanum tuberosum	light responsive element
TaGRF6-A	GARE-motif	TCTGTTG	603	610	7	+	Brassica oleracea	gibberellin-responsive element
TaGRF6-A	AE-box	AGAAACAA	702	710	8	-	Arabidopsis thaliana	part of a module for light response
TaGRF6-A	AuxRR-core	GGTCCAT	1185	1192	7	-	Nicotiana tabacum	cis-acting regulatory element involved in auxin responsiveness
TaGRF6-A	G-box	TACGTG	993	999	6	+	Arabidopsis thaliana	cis-acting regulatory element involved in light responsiveness
TaGRF6-A	CCAAT-box	CAACGG	1360	1366	6	-	Hordeum vulgare	MYBHv1 binding site
TaGRF6-A	MBS	CAACTG	678	684	6	-	Arabidopsis thaliana	MYB binding site involved in drought-inducibility
TaGRF6-A	Myb-binding site	CAACAG	604	610	6	-	Nicotiana tabacum
TaGRF6-A	AAGAA-motif	GAAAGAA	1485	1492	7	+	Avena sativa
TaGRF6-A	MYB-like sequence	TAACCA	291	297	6	-	Arabidopsis thaliana
TaGRF6-A	MYB-like sequence	TAACCA	1034	1040	6	-	Arabidopsis thaliana
TaGRF6-A	chs-CMA1a	TTACTTAA	73	81	8	-	Daucus carota	part of a light responsive element
TaGRF6-A	CAAT-box	CAAT	40	44	4	-	Nicotiana glutinosa
TaGRF6-A	CAAT-box	CAAAT	138	143	5	+	Pisum sativum	common cis-acting element in promoter and enhancer regions
TaGRF6-A	CAAT-box	CAAT	318	322	4	+	Nicotiana glutinosa
TaGRF6-A	CAAT-box	CAAT	339	343	4	-	Nicotiana glutinosa
TaGRF6-A	CAAT-box	CAAT	345	349	4	+	Nicotiana glutinosa
TaGRF6-A	CAAT-box	CAAT	378	382	4	+	Nicotiana glutinosa
TaGRF6-A	CAAT-box	CAAT	553	557	4	-	Nicotiana glutinosa
TaGRF6-A	CAAT-box	CCAAT	565	570	5	+	Arabidopsis thaliana	common cis-acting element in promoter and enhancer regions
TaGRF6-A	CAAT-box	CAAT	566	570	4	+	Nicotiana glutinosa
TaGRF6-A	CAAT-box	CAAT	578	582	4	+	Nicotiana glutinosa
TaGRF6-A	CAAT-box	CAAAT	586	591	5	-	Pisum sativum	common cis-acting element in promoter and enhancer regions
TaGRF6-A	CAAT-box	CAAT	746	750	4	-	Nicotiana glutinosa
TaGRF6-A	CAAT-box	CAAT	793	797	4	+	Nicotiana glutinosa
TaGRF6-A	CAAT-box	CAAAT	825	830	5	-	Pisum sativum	common cis-acting element in promoter and enhancer regions
TaGRF6-A	CAAT-box	CAAAT	871	876	5	-	Pisum sativum	common cis-acting element in promoter and enhancer regions
TaGRF6-A	CAAT-box	CAAT	911	915	4	-	Nicotiana glutinosa
TaGRF6-A	CAAT-box	CAAAT	1086	1091	5	-	Pisum sativum	common cis-acting element in promoter and enhancer regions
TaGRF6-A	CAAT-box	CAAT	1139	1143	4	-	Nicotiana glutinosa
TaGRF6-A	CAAT-box	CAAT	1146	1150	4	-	Nicotiana glutinosa
TaGRF6-A	CAAT-box	CAAT	1228	1232	4	-	Nicotiana glutinosa
TaGRF6-A	CAAT-box	CAAT	1280	1284	4	-	Nicotiana glutinosa
TaGRF6-A	CAAT-box	CAAAT	1375	1380	5	+	Pisum sativum	common cis-acting element in promoter and enhancer regions
TaGRF6-A	CAAT-box	CAAAT	1451	1456	5	-	Pisum sativum	common cis-acting element in promoter and enhancer regions
TaGRF6-A	CAAT-box	CCAAT	1461	1466	5	+	Arabidopsis thaliana	common cis-acting element in promoter and enhancer regions
TaGRF6-A	CAAT-box	CAAT	1462	1466	4	+	Nicotiana glutinosa
TaGRF6-A	Unnamed__4	CTCC	51	55	4	-	Petroselinum hortense
TaGRF6-A	Unnamed__4	CTCC	353	357	4	-	Petroselinum hortense
TaGRF6-A	Unnamed__4	CTCC	432	436	4	+	Petroselinum hortense
TaGRF6-A	Unnamed__4	CTCC	803	807	4	+	Petroselinum hortense
TaGRF6-A	Unnamed__4	CTCC	844	848	4	-	Petroselinum hortense
TaGRF6-A	Unnamed__4	CTCC	1020	1024	4	+	Petroselinum hortense
TaGRF6-A	Unnamed__4	CTCC	1056	1060	4	-	Petroselinum hortense
TaGRF6-A	CGTCA-motif	CGTCA	108	113	5	-	Hordeum vulgare	cis-acting regulatory element involved in the MeJA-responsiveness
TaGRF6-A	CGTCA-motif	CGTCA	191	196	5	+	Hordeum vulgare	cis-acting regulatory element involved in the MeJA-responsiveness
TaGRF6-A	ABRE4	CACGTA	993	999	6	-	Zea mays
TaGRF6-A	MYC	CATGTG	624	630	6	+	Arabidopsis thaliana
TaGRF6-A	MYC	CATGTG	1221	1227	6	-	Arabidopsis thaliana
TaGRF6-A	MYC	CATGTG	1289	1295	6	-	Arabidopsis thaliana
TaGRF6-A		motif_sequence	7	11	4	+	organism	short_function
TaGRF6-A		motif_sequence	51	55	4	-	organism	short_function
TaGRF6-A		motif_sequence	143	147	4	+	organism	short_function
TaGRF6-A		motif_sequence	282	286	4	-	organism	short_function
TaGRF6-A		motif_sequence	392	396	4	-	organism	short_function
TaGRF6-A		motif_sequence	406	410	4	-	organism	short_function
TaGRF6-A		motif_sequence	464	468	4	+	organism	short_function
TaGRF6-A		motif_sequence	538	542	4	+	organism	short_function
TaGRF6-A		motif_sequence	665	669	4	+	organism	short_function
TaGRF6-A		motif_sequence	675	679	4	-	organism	short_function
TaGRF6-A		motif_sequence	830	834	4	-	organism	short_function
TaGRF6-A		motif_sequence	865	869	4	-	organism	short_function
TaGRF6-A		motif_sequence	885	889	4	+	organism	short_function
TaGRF6-A		motif_sequence	887	891	4	-	organism	short_function
TaGRF6-A		motif_sequence	967	971	4	+	organism	short_function
TaGRF6-A		motif_sequence	971	975	4	-	organism	short_function
TaGRF6-A		motif_sequence	1133	1137	4	+	organism	short_function
TaGRF6-A		motif_sequence	1239	1243	4	-	organism	short_function
TaGRF6-A		motif_sequence	1272	1276	4	+	organism	short_function
TaGRF6-A		motif_sequence	1294	1298	4	-	organism	short_function
TaGRF6-A		motif_sequence	1354	1358	4	+	organism	short_function
TaGRF6-A		motif_sequence	1455	1459	4	-	organism	short_function
TaGRF6-A	MRE	AACCTAA	89	96	7	-	Petroselinum crispum	MYB binding site involved in light responsiveness
TaGRF6-A	MYB	CAACCA	250	256	6	-	Arabidopsis thaliana
TaGRF6-A	MYB	CAACCA	268	274	6	+	Arabidopsis thaliana
TaGRF6-A	MYB	TAACCA	291	297	6	-	Arabidopsis thaliana
TaGRF6-A	MYB	CAACCA	436	442	6	-	Arabidopsis thaliana
TaGRF6-A	MYB	CAACAG	604	610	6	-	Arabidopsis thaliana
TaGRF6-A	MYB	TAACCA	1034	1040	6	-	Arabidopsis thaliana
TaGRF6-A	STRE	AGGGG	27	32	5	+	Arabidopsis thaliana
TaGRF6-A	STRE	AGGGG	203	208	5	+	Arabidopsis thaliana
TaGRF6-A	STRE	AGGGG	296	301	5	+	Arabidopsis thaliana
TaGRF6-A	STRE	AGGGG	386	391	5	-	Arabidopsis thaliana
TaGRF6-A	TGACG-motif	TGACG	108	113	5	+	Hordeum vulgare	cis-acting regulatory element involved in the MeJA-responsiveness
TaGRF6-A	TGACG-motif	TGACG	191	196	5	-	Hordeum vulgare	cis-acting regulatory element involved in the MeJA-responsiveness
TaGRF6-A	Sp1	GGGCGG	421	427	6	+	Oryza sativa	light responsive element
TaGRF6-A	TATA-box	TATA	321	325	4	+	Arabidopsis thaliana	core promoter element around -30 of transcription start
TaGRF6-A	TATA-box	TATA	333	337	4	+	Arabidopsis thaliana	core promoter element around -30 of transcription start
TaGRF6-A	TATA-box	taTATAAAtc	777	786	9	-	Arabidopsis thaliana	core promoter element around -30 of transcription start
TaGRF6-A	TATA-box	TATA	783	787	4	-	Arabidopsis thaliana	core promoter element around -30 of transcription start
TaGRF6-A	TATA-box	ATATAA	795	801	6	+	Brassica oleracea	core promoter element around -30 of transcription start
TaGRF6-A	TATA-box	TATA	796	800	4	-	Arabidopsis thaliana	core promoter element around -30 of transcription start
TaGRF6-A	TATA-box	TATA	903	907	4	-	Arabidopsis thaliana	core promoter element around -30 of transcription start
TaGRF6-A	TATA-box	TATA	1074	1078	4	-	Arabidopsis thaliana	core promoter element around -30 of transcription start
TaGRF6-A	TATA-box	ccTATAAAaa	1317	1326	9	-	Arabidopsis thaliana	core promoter element around -30 of transcription start
TaGRF6-A	TATA-box	TATA	1387	1391	4	-	Arabidopsis thaliana	core promoter element around -30 of transcription start
TaGRF6-A	TGA-element	AACGAC	999	1005	6	-	Brassica oleracea	auxin-responsive element
TaGRF6-B	ABRE4	CACGTA	691	697	6	-	Zea mays
TaGRF6-B	ABRE4	CACGTA	1238	1244	6	-	Zea mays
TaGRF6-B	GATA-motif	GATAGGA	438	445	7	+	Arabidopsis thaliana	part of a light responsive element
TaGRF6-B	CGTCA-motif	CGTCA	705	710	5	-	Hordeum vulgare	cis-acting regulatory element involved in the MeJA-responsiveness
TaGRF6-B	CGTCA-motif	CGTCA	1014	1019	5	+	Hordeum vulgare	cis-acting regulatory element involved in the MeJA-responsiveness
TaGRF6-B	TATC-box	TATCCCA	767	774	7	+	Oryza sativa	cis-acting element involved in gibberellin-responsiveness
TaGRF6-B	Unnamed__4	CTCC	202	206	4	-	Petroselinum hortense
TaGRF6-B	Unnamed__4	CTCC	309	313	4	-	Petroselinum hortense
TaGRF6-B	Unnamed__4	CTCC	348	352	4	-	Petroselinum hortense
TaGRF6-B	Unnamed__4	CTCC	374	378	4	-	Petroselinum hortense
TaGRF6-B	Unnamed__4	CTCC	413	417	4	-	Petroselinum hortense
TaGRF6-B	Unnamed__4	CTCC	498	502	4	+	Petroselinum hortense
TaGRF6-B	Unnamed__4	CTCC	628	632	4	-	Petroselinum hortense
TaGRF6-B	Unnamed__4	CTCC	636	640	4	-	Petroselinum hortense
TaGRF6-B	Unnamed__4	CTCC	676	680	4	-	Petroselinum hortense
TaGRF6-B	Unnamed__4	CTCC	727	731	4	-	Petroselinum hortense
TaGRF6-B	Unnamed__4	CTCC	742	746	4	-	Petroselinum hortense
TaGRF6-B	Unnamed__4	CTCC	1010	1014	4	-	Petroselinum hortense
TaGRF6-B	Unnamed__4	CTCC	1059	1063	4	+	Petroselinum hortense
TaGRF6-B	Unnamed__4	CTCC	1088	1092	4	+	Petroselinum hortense
TaGRF6-B	Unnamed__4	CTCC	1214	1218	4	-	Petroselinum hortense
TaGRF6-B	Unnamed__4	CTCC	1224	1228	4	-	Petroselinum hortense
TaGRF6-B	Unnamed__4	CTCC	1353	1357	4	+	Petroselinum hortense
TaGRF6-B	Unnamed__4	CTCC	1385	1389	4	+	Petroselinum hortense
TaGRF6-B	Unnamed__4	CTCC	1453	1457	4	+	Petroselinum hortense
TaGRF6-B	Unnamed__4	CTCC	1458	1462	4	+	Petroselinum hortense
TaGRF6-B	Unnamed__4	CTCC	1463	1467	4	+	Petroselinum hortense
TaGRF6-B	Unnamed__4	CTCC	1489	1493	4	+	Petroselinum hortense
TaGRF6-B	Unnamed__4	CTCC	1492	1496	4	+	Petroselinum hortense
TaGRF6-B	Unnamed__4	CTCC	1495	1499	4	+	Petroselinum hortense
TaGRF6-B	CAAT-box	CAAAT	109	114	5	+	Pisum sativum	common cis-acting element in promoter and enhancer regions
TaGRF6-B	CAAT-box	CAAT	383	387	4	+	Nicotiana glutinosa
TaGRF6-B	CAAT-box	CAAT	827	831	4	-	Nicotiana glutinosa
TaGRF6-B	CAAT-box	CAAAT	977	982	5	-	Pisum sativum	common cis-acting element in promoter and enhancer regions
TaGRF6-B	CAAT-box	CAAT	1001	1005	4	-	Nicotiana glutinosa
TaGRF6-B	CAAT-box	CAAT	1036	1040	4	-	Nicotiana glutinosa
TaGRF6-B	CAAT-box	CAAT	1175	1179	4	-	Nicotiana glutinosa
TaGRF6-B	CAAT-box	CAAT	1203	1207	4	-	Nicotiana glutinosa
TaGRF6-B	AAGAA-motif	GAAAGAA	600	607	7	-	Avena sativa
TaGRF6-B	AT~ABRE	TACGTGTC	1238	1246	8	+	Arabidopsis thaliana
TaGRF6-B	Myb-binding site	CAACAG	36	42	6	-	Nicotiana tabacum
TaGRF6-B	Myb-binding site	CAACAG	1401	1407	6	+	Nicotiana tabacum
TaGRF6-B	TGA-element	AACGAC	1305	1311	6	-	Brassica oleracea	auxin-responsive element
TaGRF6-B	TATA-box	TATA	509	513	4	+	Arabidopsis thaliana	core promoter element around -30 of transcription start
TaGRF6-B	TGACG-motif	TGACG	705	710	5	+	Hordeum vulgare	cis-acting regulatory element involved in the MeJA-responsiveness
TaGRF6-B	TGACG-motif	TGACG	1014	1019	5	-	Hordeum vulgare	cis-acting regulatory element involved in the MeJA-responsiveness
TaGRF6-B	STRE	AGGGG	144	149	5	-	Arabidopsis thaliana
TaGRF6-B	STRE	AGGGG	306	311	5	+	Arabidopsis thaliana
TaGRF6-B	STRE	AGGGG	454	459	5	-	Arabidopsis thaliana
TaGRF6-B	STRE	AGGGG	581	586	5	-	Arabidopsis thaliana
TaGRF6-B	STRE	AGGGG	590	595	5	-	Arabidopsis thaliana
TaGRF6-B	STRE	AGGGG	663	668	5	-	Arabidopsis thaliana
TaGRF6-B	STRE	AGGGG	883	888	5	-	Arabidopsis thaliana
TaGRF6-B	STRE	AGGGG	1455	1460	5	-	Arabidopsis thaliana
TaGRF6-B	STRE	AGGGG	1460	1465	5	-	Arabidopsis thaliana
TaGRF6-B	STRE	AGGGG	1465	1470	5	-	Arabidopsis thaliana
TaGRF6-B	Box 4	ATTAAT	990	996	6	-	Petroselinum crispum	part of a conserved DNA module involved in light responsiveness
TaGRF6-B	MRE	AACCTAA	8	15	7	-	Petroselinum crispum	MYB binding site involved in light responsiveness
TaGRF6-B	WRE3	CCACCT	47	53	6	-	Pisum sativum
TaGRF6-B	WRE3	CCACCT	647	653	6	+	Pisum sativum
TaGRF6-B	MYB	CAACAG	36	42	6	-	Arabidopsis thaliana
TaGRF6-B	MYB	CAACCA	607	613	6	-	Arabidopsis thaliana
TaGRF6-B	MYB	CAACCA	616	622	6	+	Arabidopsis thaliana
TaGRF6-B	MYB	CAACCA	1021	1027	6	-	Arabidopsis thaliana
TaGRF6-B	MYB	CAACAG	1401	1407	6	+	Arabidopsis thaliana
TaGRF6-B	MYC	CATTTG	109	115	6	-	Arabidopsis thaliana
TaGRF6-B	MYC	CATTTG	976	982	6	+	Arabidopsis thaliana
TaGRF6-B	MYC	CATGTG	1017	1023	6	-	Arabidopsis thaliana
TaGRF6-B		motif_sequence	68	72	4	+	organism	short_function
TaGRF6-B		motif_sequence	180	184	4	+	organism	short_function
TaGRF6-B		motif_sequence	348	352	4	-	organism	short_function
TaGRF6-B		motif_sequence	361	365	4	-	organism	short_function
TaGRF6-B		motif_sequence	385	389	4	+	organism	short_function
TaGRF6-B		motif_sequence	392	396	4	+	organism	short_function
TaGRF6-B		motif_sequence	943	947	4	+	organism	short_function
TaGRF6-B		motif_sequence	983	987	4	-	organism	short_function
TaGRF6-B		motif_sequence	994	998	4	+	organism	short_function
TaGRF6-B		motif_sequence	1444	1448	4	-	organism	short_function
TaGRF6-B		motif_sequence	1451	1455	4	+	organism	short_function
TaGRF6-B	as-1	TGACG	705	710	5	+	Arabidopsis thaliana
TaGRF6-B	as-1	TGACG	1014	1019	5	-	Arabidopsis thaliana
TaGRF6-B	W box	TTGACC	213	219	6	+	Arabidopsis thaliana
TaGRF6-B	ABRE3a	TACGTG	691	697	6	+	Zea mays
TaGRF6-B	ABRE3a	TACGTG	1238	1244	6	+	Zea mays
TaGRF6-B	plant_AP-2-like	CGACCAGG	711	719	8	+	Oryza sativa	?
TaGRF6-B	Myb	TAACTG	1252	1258	6	+	Arabidopsis thaliana
TaGRF6-B	Myb	CAACTG	1439	1445	6	-	Arabidopsis thaliana
TaGRF6-B	ABRE	ACGTG	60	65	5	+	Arabidopsis thaliana	cis-acting element involved in the abscisic acid responsiveness
TaGRF6-B	ABRE	AACCCGG	275	282	7	+	Arabidopsis thaliana	cis-acting element involved in the abscisic acid responsiveness
TaGRF6-B	ABRE	ACGTG	692	697	5	+	Arabidopsis thaliana	cis-acting element involved in the abscisic acid responsiveness
TaGRF6-B	ABRE	GACACGTACGT	1235	1245	10	-	Oryza sativa	cis-acting element involved in the abscisic acid responsiveness
TaGRF6-B	ABRE	CGCACGTGTC	1236	1245	9	+	Hordeum vulgare	cis-acting element involved in the abscisic acid responsiveness
TaGRF6-B	ABRE	TACGTGTC	1238	1246	8	+	Oryza sativa	cis-acting element involved in the abscisic acid responsiveness
TaGRF6-B	ABRE	ACGTG	1239	1244	5	+	Arabidopsis thaliana	cis-acting element involved in the abscisic acid responsiveness
TaGRF6-B	CCGTCC-box	CCGTCC	1144	1150	6	+	Petroselinum hortense
TaGRF6-B	CCGTCC motif	CCGTCC	1144	1150	6	+	Nicotiana tabacum
TaGRF6-B	MBS	CAACTG	1439	1445	6	-	Arabidopsis thaliana	MYB binding site involved in drought-inducibility
TaGRF6-B	Unnamed__2	CCCCGG	1362	1368	6	+	Zea mays
TaGRF6-B	GCN4_motif	TGAGTCA	952	959	7	+	Oryza sativa	cis-regulatory element involved in endosperm expression
TaGRF6-B	G-box	CACGTC	59	65	6	-	Zea mays	cis-acting regulatory element involved in light responsiveness
TaGRF6-B	G-box	CACGAC	174	180	6	-	Zea mays	cis-acting regulatory element involved in light responsiveness
TaGRF6-B	G-box	TACGTG	691	697	6	+	Arabidopsis thaliana	cis-acting regulatory element involved in light responsiveness
TaGRF6-B	G-box	TACGTG	1238	1244	6	+	Arabidopsis thaliana	cis-acting regulatory element involved in light responsiveness
TaGRF6-B	A-box	CCGTCC	1144	1150	6	+	Petroselinum crispum	cis-acting regulatory element
TaGRF6-B	GARE-motif	TCTGTTG	35	42	7	+	Brassica oleracea	gibberellin-responsive element
TaGRF6-B	ACE	GACACGTATG	1236	1245	9	-	Petroselinum crispum	cis-acting element involved in light responsiveness
TaGRF6-D	TATA-box	TATATAA	139	146	7	-	Arabidopsis thaliana	core promoter element around -30 of transcription start
TaGRF6-D	TATA-box	TATATA	140	146	6	+	Arabidopsis thaliana	core promoter element around -30 of transcription start
TaGRF6-D	TATA-box	TATA	142	146	4	+	Arabidopsis thaliana	core promoter element around -30 of transcription start
TaGRF6-D	TATA-box	ATATAA	1395	1401	6	+	Brassica oleracea	core promoter element around -30 of transcription start
TaGRF6-D	TATA-box	TATA	1396	1400	4	-	Arabidopsis thaliana	core promoter element around -30 of transcription start
TaGRF6-D	TGA-element	AACGAC	1177	1183	6	+	Brassica oleracea	auxin-responsive element
TaGRF6-D	Sp1	GGGCGG	715	721	6	+	Oryza sativa	light responsive element
TaGRF6-D	Sp1	GGGCGG	721	727	6	+	Oryza sativa	light responsive element
TaGRF6-D	Sp1	GGGCGG	827	833	6	+	Oryza sativa	light responsive element
TaGRF6-D	Sp1	GGGCGG	1078	1084	6	-	Oryza sativa	light responsive element
TaGRF6-D	STRE	AGGGG	223	228	5	-	Arabidopsis thaliana
TaGRF6-D	STRE	AGGGG	534	539	5	+	Arabidopsis thaliana
TaGRF6-D	STRE	AGGGG	551	556	5	+	Arabidopsis thaliana
TaGRF6-D	STRE	AGGGG	824	829	5	+	Arabidopsis thaliana
TaGRF6-D	STRE	AGGGG	874	879	5	+	Arabidopsis thaliana
TaGRF6-D	STRE	AGGGG	945	950	5	-	Arabidopsis thaliana
TaGRF6-D	Box 4	ATTAAT	367	373	6	+	Petroselinum crispum	part of a conserved DNA module involved in light responsiveness
TaGRF6-D	Box 4	ATTAAT	1309	1315	6	-	Petroselinum crispum	part of a conserved DNA module involved in light responsiveness
TaGRF6-D	TGACG-motif	TGACG	182	187	5	+	Hordeum vulgare	cis-acting regulatory element involved in the MeJA-responsiveness
TaGRF6-D	TGACG-motif	TGACG	791	796	5	+	Hordeum vulgare	cis-acting regulatory element involved in the MeJA-responsiveness
TaGRF6-D	TGACG-motif	TGACG	1419	1424	5	+	Hordeum vulgare	cis-acting regulatory element involved in the MeJA-responsiveness
TaGRF6-D	MYB	CAACCA	20	26	6	+	Arabidopsis thaliana
TaGRF6-D	MYB	TAACCA	136	142	6	-	Arabidopsis thaliana
TaGRF6-D	box S	AGCCACC	281	288	7	+	Arabidopsis thaliana
TaGRF6-D		motif_sequence	246	250	4	-	organism	short_function
TaGRF6-D		motif_sequence	439	443	4	+	organism	short_function
TaGRF6-D		motif_sequence	441	445	4	-	organism	short_function
TaGRF6-D		motif_sequence	521	525	4	+	organism	short_function
TaGRF6-D		motif_sequence	523	527	4	-	organism	short_function
TaGRF6-D		motif_sequence	555	559	4	-	organism	short_function
TaGRF6-D		motif_sequence	598	602	4	+	organism	short_function
TaGRF6-D		motif_sequence	608	612	4	-	organism	short_function
TaGRF6-D		motif_sequence	738	742	4	-	organism	short_function
TaGRF6-D		motif_sequence	884	888	4	-	organism	short_function
TaGRF6-D		motif_sequence	910	914	4	-	organism	short_function
TaGRF6-D		motif_sequence	948	952	4	+	organism	short_function
TaGRF6-D		motif_sequence	1199	1203	4	-	organism	short_function
TaGRF6-D		motif_sequence	1321	1325	4	-	organism	short_function
TaGRF6-D	JERE	AGACCGCC	1075	1083	8	+	Arabidopsis thaliana
TaGRF6-D	MYC	CAATTG	352	358	6	+	Arabidopsis thaliana
TaGRF6-D	MYC	CATGTG	414	420	6	+	Arabidopsis thaliana
TaGRF6-D	MYC	CATTTG	1220	1226	6	+	Arabidopsis thaliana
TaGRF6-D	GATA-motif	GATAGGG	934	941	7	-	Pisum sativum	part of a light responsive element
TaGRF6-D	CGTCA-motif	CGTCA	182	187	5	-	Hordeum vulgare	cis-acting regulatory element involved in the MeJA-responsiveness
TaGRF6-D	CGTCA-motif	CGTCA	791	796	5	-	Hordeum vulgare	cis-acting regulatory element involved in the MeJA-responsiveness
TaGRF6-D	CGTCA-motif	CGTCA	1419	1424	5	-	Hordeum vulgare	cis-acting regulatory element involved in the MeJA-responsiveness
TaGRF6-D	CAAT-box	CAAT	29	33	4	-	Nicotiana glutinosa
TaGRF6-D	CAAT-box	CAAT	112	116	4	+	Nicotiana glutinosa
TaGRF6-D	CAAT-box	CAAAT	255	260	5	-	Pisum sativum	common cis-acting element in promoter and enhancer regions
TaGRF6-D	CAAT-box	CAAAT	290	295	5	+	Pisum sativum	common cis-acting element in promoter and enhancer regions
TaGRF6-D	CAAT-box	CAAT	352	356	4	+	Nicotiana glutinosa
TaGRF6-D	CAAT-box	CAAT	354	358	4	-	Nicotiana glutinosa
TaGRF6-D	CAAT-box	CAAAT	371	376	5	-	Pisum sativum	common cis-acting element in promoter and enhancer regions
TaGRF6-D	CAAT-box	CAAT	1121	1125	4	-	Nicotiana glutinosa
TaGRF6-D	CAAT-box	CAAT	1151	1155	4	-	Nicotiana glutinosa
TaGRF6-D	CAAT-box	CAAAT	1221	1226	5	-	Pisum sativum	common cis-acting element in promoter and enhancer regions
TaGRF6-D	CAAT-box	CAAT	1232	1236	4	+	Nicotiana glutinosa
TaGRF6-D	CAAT-box	CAAT	1240	1244	4	+	Nicotiana glutinosa
TaGRF6-D	CAAT-box	CAAT	1393	1397	4	+	Nicotiana glutinosa
TaGRF6-D	CAAT-box	CAAT	1401	1405	4	+	Nicotiana glutinosa
TaGRF6-D	Unnamed__4	CTCC	176	180	4	-	Petroselinum hortense
TaGRF6-D	Unnamed__4	CTCC	270	274	4	-	Petroselinum hortense
TaGRF6-D	Unnamed__4	CTCC	401	405	4	-	Petroselinum hortense
TaGRF6-D	Unnamed__4	CTCC	455	459	4	-	Petroselinum hortense
TaGRF6-D	Unnamed__4	CTCC	462	466	4	+	Petroselinum hortense
TaGRF6-D	Unnamed__4	CTCC	489	493	4	-	Petroselinum hortense
TaGRF6-D	Unnamed__4	CTCC	498	502	4	+	Petroselinum hortense
TaGRF6-D	Unnamed__4	CTCC	537	541	4	-	Petroselinum hortense
TaGRF6-D	Unnamed__4	CTCC	608	612	4	-	Petroselinum hortense
TaGRF6-D	Unnamed__4	CTCC	642	646	4	+	Petroselinum hortense
TaGRF6-D	Unnamed__4	CTCC	645	649	4	+	Petroselinum hortense
TaGRF6-D	Unnamed__4	CTCC	688	692	4	+	Petroselinum hortense
TaGRF6-D	Unnamed__4	CTCC	691	695	4	+	Petroselinum hortense
TaGRF6-D	Unnamed__4	CTCC	771	775	4	-	Petroselinum hortense
TaGRF6-D	Unnamed__4	CTCC	796	800	4	-	Petroselinum hortense
TaGRF6-D	Unnamed__4	CTCC	832	836	4	-	Petroselinum hortense
TaGRF6-D	Unnamed__4	CTCC	884	888	4	-	Petroselinum hortense
TaGRF6-D	Unnamed__4	CTCC	904	908	4	-	Petroselinum hortense
TaGRF6-D	Unnamed__4	CTCC	950	954	4	+	Petroselinum hortense
TaGRF6-D	Unnamed__4	CTCC	1453	1457	4	+	Petroselinum hortense
TaGRF6-D	Unnamed__4	CTCC	1485	1489	4	+	Petroselinum hortense
TaGRF6-D	O2-site	GATGACATGG	564	573	9	+	Zea mays	cis-acting regulatory element involved in zein metabolism regulation
TaGRF6-D	O2-site	GATGATGTGG	918	927	9	+	Zea mays	cis-acting regulatory element involved in zein metabolism regulation
TaGRF6-D	MYB-like sequence	TAACCA	136	142	6	-	Arabidopsis thaliana
TaGRF6-D	Unnamed__2	CCCCGG	1462	1468	6	+	Zea mays
TaGRF6-D	G-box	CACGAC	186	192	6	-	Zea mays	cis-acting regulatory element involved in light responsiveness
TaGRF6-D	G-box	CACGAC	1010	1016	6	+	Zea mays	cis-acting regulatory element involved in light responsiveness
TaGRF6-D	GT1-motif	GGTTAAT	973	980	7	-	Avena sativa	light responsive element
TaGRF6-D	GT1-motif	GGTTAA	974	980	6	-	Arabidopsis thaliana	light responsive element
TaGRF6-D	GT1-motif	GGTTAAT	1335	1342	7	+	Avena sativa	light responsive element
TaGRF6-D	CARE	CAACTCAC	92	100	8	-	Oryza sativa
TaGRF6-D	A-box	CCGTCC	835	841	6	-	Petroselinum crispum	cis-acting regulatory element
TaGRF6-D	as-1	TGACG	182	187	5	+	Arabidopsis thaliana
TaGRF6-D	as-1	TGACG	791	796	5	+	Arabidopsis thaliana
TaGRF6-D	as-1	TGACG	1419	1424	5	+	Arabidopsis thaliana
TaGRF6-D	AT~TATA-box	TATATA	140	146	6	+	Arabidopsis thaliana
TaGRF6-D	GC-motif	CCCCCG	450	456	6	-	Zea mays	enhancer-like element involved in anoxic specific inducibility
TaGRF6-D	GC-motif	CCCCCG	718	724	6	-	Zea mays	enhancer-like element involved in anoxic specific inducibility
TaGRF6-D	Unnamed__1	CGTGG	471	476	5	-	Zea mays
TaGRF6-D	Unnamed__1	CGTGG	480	485	5	-	Zea mays
TaGRF6-D	ARE	AAACCA	1349	1355	6	+	Zea mays	cis-acting regulatory element essential for the anaerobic induction
TaGRF6-D	DRE core	GCCGAC	602	608	6	+	Arabidopsis thaliana
TaGRF6-D	CCGTCC motif	CCGTCC	835	841	6	-	Nicotiana tabacum
TaGRF6-D	CCGTCC-box	CCGTCC	835	841	6	-	Petroselinum hortense

## Sheet: Table S7
Table S7. Primer information used in the experiment.
Experiment	Name	Genbank/gene accession	Primer (5’-3’)
qRT-PCR	qRT-TaEF-1α		F:TGGTGTCATCAAGCCTGGTATGGT
			R:ACTCATGGTGCATCTCAACGGACT
	qRT-TaGRF4-D	TraesCS4D02G155900.1	F:TGCCGAGTCCAAAGTCTTCT
			R:CTTTGTACGCGTTCATGGTG
	qRT-TaGRF6-A	TraesCS7A02G295500.1	F:AACGAGGGAGGAGATGGTCT
			R:TTGTACGCGACTGAGAGCAG
	qRT-VIGS-TaGRF6-A	TraesCS7A02G295500.1	F:CGAGCTCTCCAACATCTGC
			R:GCGAGGTAGCGATGGTAGTC
	qRT-TaNAC1	KF952515.1	F:CACATCAAAGCAAAGCAGGA
			R:CCAGATGTCTTCAAGAGCCC
	qRT-TaMYB1	KX274090.1	F:GACAGCTTCTGGTCGGAGAC
			R:GGTCACACTGTTCATGCAGG
	qRT-TaCDPK	JX878360.1	F:GCGGCTGATACAGACACTGA
			R:CAACGAGCCTGTGCAGAATA
	qRT-TaSNF1	KR611569.1	F:CCGACCCATCTTGCTATTGT
			R:TCAGCTACTGCCATTCGATG
	qRT-TaMYB64	JF951947.1	F:ACCACCAACAATGGCAAAAT
			R:GTGGATGCAAGTCTCAGCAA
	qRT-TaTPS1	Traes_1AL_7CED5DF52	F:AGGCACGAAAAACATTACCG
			R:ATTCAGGGTGGTGGCACTAG
	qRT-TaTPS11	MK330685.1	F:CGTTCAGGAAGACGGAGAAC
			R:GTCTTGAATCGTCTGTGCGA
VIGS	BMSV-TaGRF6-A-1	TraesCS7A02G295500.1	F:TAGCTAGCTGATTAATTAAAACGAGGGAGGAGATGGTCT
			R:TTGCTAGCTGAGCGGCCGCTCTGCTCGATGGAGGACAC
	BMSV-TaGRF6-A-2	TraesCS7A02G295500.1	F:TAGCTAGCTGATTAATTAACGCTCAACTTCTCCGTGTTC
			R:TTGCTAGCTGAGCGGCCGCTCCTCAGGCTTGCTTGAATC
	BMSV-TaMYB64-1	JF951947.1	F:TAGCTAGCTGATTAATTAAAAGCTGTCCCTTGGACTGAA
			R:TTGCTAGCTGAGCGGCCGCTTTGGTGCTGGTGACAAATC
	BMSV-TaMYB64-2	JF951947.1	F:TAGCTAGCTGATTAATTAATGCCAACACAAGTACCCTGA
			R:TTGCTAGCTGAGCGGCCGCACGACTTGGATCACGCCTAC
Subcellular location	QBV3-TaGRF6-A	TraesCS7A02G295500.1	F:AAAAAAGCAGGCTCAGGGGATATCATGGCAAAGGCAGCGGCAAC
			R:GAAAGCTGGGTGCAGGGCGATATCCTGCTCATCCTCAGGCTTGC
Y2H	AD-TaMYB64	JF951947.1	F:ATGGCCATGGAGGCCAGTGAATTCATGCCTCAAGATTCGCGCCC
			R:CTGCAGCTCGAGCTCGATGGATCCTTAAACGACTTGGATCACGC
	BD-TaGRF6-A	TraesCS7A02G295500.1	F:CATATGGCCATGGAGGCCGAATTCATGGCAAAGGCAGCGGCAAC
			R:CGGCCGCTGCAGGTCGACGGATCCCTACTGCTCATCCTCAGGCT
BiFC	QBV3-TaMYB64	JF951947.1	F:AAAAAAGCAGGCTCAGGGGATATCATGCCTCAAGATTCGCGCCC
			R:GAAAGCTGGGTGCAGGGCGATATCAACGACTTGGATCACGCCTA
	QBV3-TaGRF6-A	TraesCS7A02G295500.1	F:AAAAAAGCAGGCTCAGGGGATATCATGGCAAAGGCAGCGGCAAC
			R:GAAAGCTGGGTGCAGGGCGATATCCTGCTCATCCTCAGGCTTGC
CoIP	QBV3-TaMYB64-3flag	JF951947.1	F:AAAAAAGCAGGCTCAGGGGATATCATGCCTCAAGATTCGCGCCC
			R:GTCTTTGTAGTCCTCGACGATATCAACGACTTGGATCACGCCTA
	QBV3-TaGRF6-A	TraesCS7A02G295500.1	F:AAAAAAGCAGGCTCAGGGGATATCATGGCAAAGGCAGCGGCAAC
			R:GAAAGCTGGGTGCAGGGCGATATCCTGCTCATCCTCAGGCTTGC
